# Supplementary material for: Hip Fracture in the Elderly: A Re-Analysis of the EPIDOS Study with Causal Bayesian Networks
Source: PLoS One. 2015 Mar 30;10(3):e0120125. doi: 10.1371/journal.pone.0120125 (PMC4378915; doi:10.1371/journal.pone.0120125)
Supplement: S1 Dataset — This database contains all the information on which the analyzes were performed. (XLS) [file pone.0120125.s001.xls]

## Sheet: datasetepidos_v9_sas7b
IDENT	Age_cl	BMI_3cl	VitD	Corticotherapie	Psychotropes	Nb_Chutes_cl	DMO_Col	vit_marche_cl	Tabagisme	ATCD_Frac	ATCD_Frac_Parents	Mal_Chron_cl	Alcool	Test_5_lever_cl	Fracture_col
10001	1	2	0	0	0	0	1	1	1	0	0	2	1	2	0
10002	1	2	0	0	0	0	2	4	1	1	0	1	1	1	0
10003	1	2	1	0	0	0	2	3	1	1	0	1	1	1	0
10004	1	2	1	0	1	0	2	2	1	1	1	2	1	3	0
10005	1	2	0	0	0	0	2	1	1	0	0	2	2	2	0
10006	2	1	0	0	1	0	2	2	1	0	0	2	1	1	0
10007	1	3	0	0	0	0	1	4	1	0	0	2	1	1	0
10008	1	2	1	0	1	0	1	3	1	1	0	1	1	2	0
10009	1	2	0	0	0	0	2	2	1	1	1	1	1	1	0
10010	1	2	0	0	1	0	2	4	1	1	0	2	1	1	0
10011	1	2	1	0	1	0	1	4	1	0	0	2	1	1	0
10012	3	3	0	0	0	0	1	1	1	0	0	2	1	4	0
10013	2	2	0	0	0	0	2	2	1	1	0	2	1	1	0
10014	3	3	0	0	1	0	2	2	1	0	0	1	1	2	0
10015	2	2	0	0	1	0	1	1	1	0	0	1	1	3	1
10016	2	2	0	0	1	0	2	1	1	0	0	2	1	3	0
10017	2	2	0	0	0	0	2	4	1	1	0	2	1	1	0
10018	1	2	0	0	1	0	1	2	2	0	0	1	1	1	0
10019	2	2	0	0	1	0	1	2	1	0	0	2	1	2	0
10021	2	2	0	0	0	0	2	3	1	1	0	2	1	1	0
10022	1	2	0	0	1	0	2	3	1	1	0	2	1	1	0
10023	2	2	0	0	1	0	1	2	2	0	0	2	1	3	0
10024	1	2	0	0	0	0	2	3	1	1	0	1	1	1	0
10025	1	2	0	0	0	0	1	3	1	0	0	1	1	2	0
10026	3	3	0	0	1	0	2	2	1	0	0	1	1	1	0
10027	4	2	0	0	1	0	2	2	1	0	0	2	1	3	0
10028	1	2	0	0	0	0	2	3	1	0	1	1	1	1	0
10029	1	2	0	0	0	0	2	4	1	0	0	1	1	1	0
10030	1	2	1	0	0	0	2	1	1	0	0	1	1	1	0
10031	1	2	0	0	1	0	2	2	1	0	0	1	1	2	0
10032	1	2	0	0	0	0	2	1	1	1	0	2	1	1	1
10033	4	2	0	0	1	0	1	2	1	0	0	2	1	3	0
10034	2	3	0	0	1	0	2	1	1	1	0	2	1	4	0
10035	1	2	0	0	1	0	2	4	1	0	0	1	1	1	0
10036	1	2	0	0	1	0	2	3	1	0	0	2	1	1	0
10037	3	2	0	0	1	0	1	1	1	0	0	1	1	2	0
10038	1	2	1	0	1	0	2	3	1	0	0	1	1	1	0
10039	1	2	0	0	0	0	1	4	2	0	0	2	1	1	0
10040	1	2	0	0	1	0	1	2	1	1	0	2	1	1	0
10041	1	2	0	0	0	0	2	4	1	0	0	2	1	1	0
10042	1	2	0	0	1	0	2	3	2	0	0	1	1	1	0
10043	1	2	0	0	1	0	1	1	2	0	0	1	1	2	0
10044	3	2	0	0	0	0	2	2	1	0	0	1	1	1	0
10045	2	3	0	0	1	0	1	1	3	1	0	2	1	3	0
10046	3	2	0	0	0	0	2	1	1	1	0	1	1	3	0
10047	4	2	0	0	1	0	2	3	1	0	0	1	1	1	0
10048	1	2	0	0	1	0	2	1	1	1	0	2	1	2	0
10049	2	3	0	0	0	0	1	3	1	0	0	1	1	1	0
10050	2	2	0	0	1	0	1	4	2	0	0	2	1	1	0
10051	2	2	0	0	0	0	2	2	1	1	0	1	1	2	0
10052	3	2	0	0	0	0	2	3	1	0	0	2	1	2	0
10053	1	2	1	0	1	0	2	2	2	1	0	1	1	2	0
10054	1	2	0	0	0	0	2	4	1	1	0	2	2	1	0
10055	1	2	1	0	1	0	2	2	1	1	0	2	1	3	0
10056	2	2	0	0	0	0	2	3	1	0	1	1	2	1	0
10057	2	2	0	0	1	0	2	4	1	0	0	2	1	1	0
10058	1	2	0	0	0	0	2	4	1	0	0	1	1	2	0
10059	2	2	1	0	0	0	2	4	1	1	0	1	1	1	0
10060	1	3	0	0	1	0	2	1	1	0	0	2	1	1	0
10061	3	2	0	0	1	0	2	1	1	0	0	2	2	2	1
10062	2	2	0	0	1	0	2	2	1	0	0	2	2	3	0
10063	1	2	0	0	1	0	2	1	1	0	0	2	1	4	0
10064	1	2	1	0	1	0	2	4	1	0	1	2	1	1	0
10065	1	3	0	0	1	0	1	2	1	1	0	2	1	2	0
10066	2	2	0	0	1	0	2	1	1	0	0	1	2	3	0
10067	1	2	0	0	0	0	2	3	1	1	0	2	1	1	0
10068	1	3	0	0	1	0	1	4	1	0	0	2	1	1	0
10069	2	2	0	0	0	0	2	3	1	1	0	1	1	1	0
10070	1	3	0	0	0	0	1	3	1	1	0	1	1	1	0
10071	1	3	0	0	1	0	1	2	2	1	0	1	1	1	0
10072	2	2	0	0	1	0	2	4	1	0	0	1	1	2	0
10073	1	2	0	0	1	0	2	2	1	0	0	2	1	2	0
10074	1	3	0	0	1	0	1	2	2	1	0	1	1	2	0
10075	2	2	0	0	1	0	2	1	1	0	0	2	1	3	0
10076	3	2	0	0	0	0	2	2	1	0	0	2	1	1	0
10077	1	2	0	0	1	0	1	3	1	0	0	2	1	1	0
10078	1	2	1	0	1	0	2	2	2	0	0	1	1	1	0
10079	1	2	0	0	1	0	2	2	1	0	0	1	1	1	1
10080	1	2	1	0	1	0	2	4	1	1	0	1	1	1	0
10081	1	2	0	0	1	0	2	2	1	0	0	2	1	1	0
10082	2	2	0	0	1	0	1	3	1	0	0	1	1	2	0
10083	4	2	0	0	0	0	1	2	1	0	0	2	1	2	0
10084	1	2	1	0	1	0	2	4	1	1	1	2	1	2	0
10085	2	1	0	0	1	0	2	3	1	0	0	2	1	1	1
10086	3	3	0	0	1	0	2	1	1	0	1	2	1	3	0
10087	1	2	0	0	1	1	1	2	1	0	0	2	1	3	0
10088	1	3	0	0	1	0	2	2	1	0	0	2	1	2	0
10089	2	2	0	0	1	0	2	3	2	0	1	2	1	1	1
10090	1	2	0	0	1	0	2	3	1	0	0	2	1	1	0
10091	1	2	0	0	0	0	2	4	1	0	0	1	1	2	0
10092	1	2	0	0	0	0	2	3	1	0	0	1	1	1	0
10093	3	2	0	0	1	0	2	4	1	0	0	2	1	1	0
10094	1	2	0	0	1	0	2	2	1	0	0	1	1	2	0
10095	1	2	0	0	0	0	1	2	1	0	0	2	1	1	0
10096	1	2	0	0	1	0	2	4	1	0	0	1	1	1	0
10097	2	2	0	0	1	0	2	2	1	1	1	1	1	1	0
10098	1	3	0	0	0	0	1	3	1	0	0	2	1	1	0
10099	2	2	0	0	0	0	2	1	1	0	0	2	1	1	0
10100	3	2	0	0	1	0	2	2	1	0	0	2	1	1	1
10101	1	2	0	0	0	0	1	1	2	0	0	2	2	2	0
10102	1	2	0	0	0	0	2	4	1	1	0	2	1	1	0
10103	2	2	0	0	1	0	1	2	1	0	0	2	1	1	0
10104	4	2	0	0	1	0	2	1	1	0	0	2	1	2	0
10105	1	2	0	0	1	0	1	3	1	0	0	2	1	1	0
10106	1	2	0	0	0	0	2	4	1	0	0	2	2	1	0
10107	1	3	0	0	1	0	1	2	1	1	0	1	1	1	0
10108	2	2	0	0	0	0	2	2	1	0	0	1	1	2	0
10109	1	2	0	0	0	0	1	2	1	0	0	1	1	1	0
10110	1	2	0	0	0	0	2	2	1	0	0	2	1	2	0
10111	2	2	0	0	0	0	1	4	1	1	1	2	1	1	0
10112	2	2	0	0	1	0	2	1	2	0	0	2	1	3	0
10113	1	2	1	0	0	0	2	2	1	0	0	2	1	1	1
10114	2	2	0	0	1	0	2	2	1	0	0	2	2	2	0
10115	1	3	0	0	1	0	1	2	1	0	0	1	1	2	0
10116	2	2	0	1	0	0	2	2	1	0	0	2	1	2	0
10117	1	2	1	0	1	0	2	3	1	1	0	2	1	2	0
10118	3	2	0	0	0	0	2	2	1	0	1	2	1	2	0
10119	2	2	0	0	1	0	1	2	1	0	1	2	1	3	0
10120	2	2	1	0	1	0	2	2	1	0	1	1	1	1	0
10121	2	2	1	0	1	0	2	2	1	0	0	2	1	2	0
10122	2	2	0	0	1	0	2	2	1	0	0	2	1	1	0
10123	1	2	1	0	1	0	2	3	1	0	0	1	1	1	0
10124	1	2	1	0	1	0	2	3	1	1	0	2	1	1	0
10125	1	3	0	0	1	0	2	2	1	1	0	1	1	1	0
10126	1	2	0	0	1	0	1	3	1	1	0	2	2	1	0
10127	1	3	0	0	1	0	1	2	2	0	0	2	2	3	0
10128	1	2	0	0	0	0	1	3	1	1	0	1	1	1	0
10129	2	2	0	0	0	0	2	4	1	0	0	2	1	1	0
10130	1	2	1	0	1	0	1	4	1	0	0	2	1	1	0
10131	3	2	0	0	1	0	1	3	1	0	0	1	1	1	0
10132	1	2	0	0	1	0	1	1	1	0	0	2	1	3	0
10133	2	2	0	0	1	0	2	4	1	0	0	1	1	2	0
10134	1	2	0	0	0	0	1	3	1	0	1	1	1	1	0
10135	2	2	0	0	0	0	2	3	1	0	0	2	1	1	0
10136	2	2	1	0	0	0	2	4	2	1	0	2	1	1	0
10137	1	2	0	0	1	0	2	3	1	0	0	1	1	1	0
10138	2	2	0	0	0	0	2	4	2	1	0	1	1	1	0
10139	2	2	0	0	1	0	2	3	1	0	0	1	2	2	0
10140	2	3	0	0	0	0	2	4	1	0	0	2	1	2	0
10141	2	3	1	0	1	0	1	1	1	0	0	2	1	3	0
10142	3	2	0	0	1	0	2	1	1	0	0	2	1	4	0
10143	2	3	0	0	0	0	2	1	1	0	0	1	1	1	1
10144	1	2	0	0	0	0	2	2	1	0	0	2	1	1	0
10145	1	2	0	0	1	0	1	3	1	1	0	1	1	1	0
10146	1	3	0	0	1	0	2	2	1	0	0	2	1	1	0
10147	3	2	0	0	1	1	1	2	1	1	0	1	1	3	0
10148	1	2	0	0	1	0	2	3	1	0	0	2	1	2	0
10149	1	2	0	0	1	0	1	4	1	0	0	2	1	2	0
10150	3	2	0	0	1	0	2	2	1	0	0	2	1	2	0
10151	1	2	0	1	1	0	2	4	1	0	0	2	1	2	0
10152	1	2	0	0	1	0	1	2	1	1	0	2	1	1	0
10153	2	2	0	0	0	0	2	4	1	1	0	1	1	1	0
10154	1	2	0	0	1	0	2	4	1	0	1	2	1	1	0
10155	1	2	0	0	1	0	2	2	1	0	0	2	1	2	0
10156	2	2	0	0	0	0	2	1	1	0	0	2	1	3	0
10157	4	2	0	0	0	0	2	1	1	0	0	2	1	3	0
10158	1	2	0	0	1	0	2	4	1	0	0	2	2	1	0
10159	2	2	0	0	1	0	2	4	1	1	0	2	1	1	0
10160	2	2	1	0	0	0	2	4	1	0	0	1	1	1	0
10161	1	2	0	0	0	0	2	3	1	1	0	2	1	3	0
10162	2	1	0	0	1	0	2	1	1	0	0	2	1	2	0
10163	1	2	0	0	0	0	1	3	1	0	0	2	1	1	0
10164	2	2	0	0	1	0	2	1	1	0	0	2	1	3	0
10165	2	1	0	0	0	0	2	2	1	0	0	1	1	1	0
10166	2	2	0	0	1	0	2	2	1	1	0	1	1	2	0
10167	1	2	1	0	1	0	1	2	2	0	0	2	1	2	0
10168	1	2	0	0	1	0	1	2	1	0	0	2	1	3	0
10169	2	2	0	0	0	0	2	3	1	1	0	2	1	2	0
10170	1	2	0	0	0	0	2	4	1	0	0	2	1	2	0
10171	2	3	0	0	1	0	2	2	1	1	0	2	1	2	0
10172	2	2	0	0	1	0	2	2	1	0	0	2	1	2	0
10173	2	3	0	0	1	0	1	4	2	0	0	2	1	1	0
10174	1	2	0	0	1	0	1	3	1	1	0	2	1	1	0
10175	1	1	0	0	1	0	2	2	1	0	0	2	1	1	0
10176	1	2	0	0	0	0	2	4	1	0	0	1	1	1	0
10177	1	2	0	0	1	0	2	2	1	1	0	2	1	2	1
10178	1	2	0	0	0	0	1	4	1	1	0	2	1	1	0
10179	2	2	0	0	1	0	2	1	1	0	0	2	1	1	0
10180	3	3	0	0	0	0	2	1	1	0	0	2	1	3	0
10181	2	2	1	0	0	0	2	2	1	0	0	1	1	2	0
10182	1	3	0	0	1	0	2	2	1	0	0	2	1	1	0
10183	1	2	0	0	0	0	1	2	1	0	0	2	1	3	0
10184	1	3	1	0	1	0	2	3	1	0	0	1	1	1	0
10185	1	2	0	0	1	0	1	1	1	0	0	1	1	3	0
10186	2	2	0	0	0	0	2	3	1	0	0	1	1	1	0
10187	2	2	0	0	0	0	1	2	1	0	0	2	1	1	0
10188	2	2	0	0	1	0	2	4	1	0	0	2	1	1	0
10189	1	2	0	0	1	0	2	2	1	0	0	2	1	1	0
10190	1	2	1	0	1	1	2	1	2	1	0	2	1	4	0
10191	1	1	0	0	1	0	2	2	3	1	0	2	1	1	0
10192	1	2	0	0	1	0	2	2	1	1	0	2	1	2	1
10193	3	2	0	0	1	0	2	1	1	0	0	2	1	3	0
10194	2	2	0	0	0	0	2	3	1	0	0	1	1	1	0
10195	2	2	0	0	0	0	2	2	2	0	0	2	1	1	0
10196	1	3	0	0	1	0	1	2	1	0	0	2	1	2	0
10197	1	2	1	0	1	0	2	1	1	1	0	2	1	3	0
10198	3	2	0	0	0	0	2	2	1	0	0	2	1	2	0
10199	1	2	0	0	0	0	1	3	1	0	0	1	1	1	0
10200	2	2	0	0	1	0	2	2	2	0	0	2	1	2	0
10201	1	2	0	0	0	0	2	2	1	0	0	1	1	1	0
10202	2	2	0	0	1	0	1	2	1	0	0	2	1	1	0
10203	1	2	0	0	1	0	1	2	1	1	0	2	1	2	0
10204	2	2	0	0	1	0	2	1	1	1	0	2	1	1	0
10205	2	3	0	0	1	0	2	3	1	0	0	2	1	1	0
10206	2	2	0	0	1	0	1	2	1	0	0	1	1	1	0
10207	1	2	0	0	0	0	2	3	1	0	0	1	2	1	0
10208	1	2	0	0	1	0	1	2	1	1	0	2	1	2	0
10209	2	2	0	0	0	0	2	3	1	0	0	2	1	1	0
10210	1	3	0	0	0	0	2	2	1	1	0	2	2	1	0
10211	2	2	0	0	1	0	1	2	1	0	0	1	1	1	0
10212	1	3	0	0	1	0	1	2	1	0	0	2	2	1	0
10213	1	2	0	0	1	0	1	1	1	0	0	2	1	2	0
10214	1	2	0	0	0	0	1	1	1	0	0	1	1	2	0
10215	2	2	0	0	1	0	2	2	1	0	0	1	1	1	0
10216	1	2	0	0	1	0	2	2	1	0	0	2	1	3	0
10217	2	2	0	0	1	0	2	3	1	1	0	2	1	1	0
10218	1	2	0	0	1	0	2	3	1	0	0	2	1	2	0
10219	1	2	0	0	0	0	2	2	1	0	0	1	1	1	0
10220	1	2	0	0	0	0	1	4	1	0	1	2	1	1	0
10221	2	2	0	0	1	0	2	2	1	0	0	2	1	1	0
10222	3	2	0	0	1	0	2	2	1	1	0	2	1	1	0
10223	1	2	0	1	1	0	2	2	1	1	0	1	1	1	0
10224	1	3	0	0	1	0	1	1	1	0	0	1	1	4	0
10225	2	3	0	0	1	0	2	2	1	0	0	2	1	2	0
10226	1	2	0	0	0	0	2	4	1	0	0	1	1	1	0
10227	1	3	0	0	1	0	2	2	1	1	0	2	1	1	0
10228	1	3	0	0	0	0	1	3	1	1	0	2	1	1	0
10229	2	2	0	0	0	0	2	4	1	0	0	2	1	1	0
10230	1	3	0	0	0	0	2	2	1	0	0	2	1	2	0
10231	2	2	0	0	1	0	2	3	1	0	0	2	2	1	0
10232	2	3	0	0	0	0	2	4	1	0	0	2	1	1	0
10233	2	2	0	0	0	0	2	4	1	0	0	1	1	1	0
10234	1	2	1	1	1	0	2	2	1	0	1	2	1	1	0
10235	1	2	0	0	1	0	1	2	1	0	0	2	1	3	0
10236	2	2	0	0	0	0	2	2	1	0	0	1	1	2	0
10237	1	2	0	0	0	0	2	4	3	0	0	1	1	1	0
10238	2	2	0	0	0	1	1	2	1	0	0	2	1	2	0
10239	1	2	1	0	1	0	2	2	1	1	0	1	1	2	0
10240	4	2	0	0	0	0	2	2	1	0	0	2	1	3	1
10241	1	2	0	0	1	0	2	1	1	0	0	2	2	2	0
10242	2	3	0	0	0	0	2	3	1	0	0	2	1	1	0
10243	2	3	0	0	1	0	2	2	1	0	0	2	1	2	0
10244	1	2	0	0	0	0	2	2	1	0	0	2	1	2	0
10245	2	2	0	0	1	0	2	1	1	0	1	2	1	3	0
10246	1	2	0	0	0	0	2	3	1	1	0	2	2	1	0
10247	4	2	0	0	1	0	2	1	1	0	0	2	1	1	0
10248	1	2	0	0	0	1	1	2	1	0	0	1	1	2	0
10249	1	2	0	0	0	0	2	3	1	0	1	2	1	1	0
10250	1	2	1	0	0	1	1	2	1	0	0	2	1	1	0
10251	2	2	1	0	1	0	2	2	1	1	0	1	1	1	0
10252	1	2	0	0	1	0	2	4	1	0	0	1	1	1	0
10253	4	2	0	0	1	0	2	1	1	0	0	2	2	2	0
10254	2	2	0	0	1	0	2	4	1	0	0	1	2	1	0
10255	2	2	1	0	1	0	2	2	1	0	0	2	1	3	0
10256	1	2	0	0	0	0	2	4	2	0	0	2	1	1	0
10257	1	2	0	0	1	0	2	3	1	0	0	1	1	1	0
10258	1	2	0	0	0	0	2	3	1	0	0	2	1	1	0
10259	2	2	0	1	1	0	2	1	1	0	0	2	1	3	0
10260	2	2	0	0	0	0	2	1	1	0	0	2	1	3	0
10261	1	2	0	0	1	0	2	2	1	1	0	2	1	2	0
10262	1	2	1	0	0	1	2	4	1	1	0	2	1	3	0
10263	1	2	0	0	1	0	2	2	1	1	0	2	1	1	0
10264	2	2	0	0	0	0	1	1	1	0	0	1	1	2	0
10265	1	2	0	0	1	0	1	2	1	0	0	2	1	1	0
10266	2	2	1	0	0	0	2	4	1	1	0	1	1	1	0
10267	2	2	1	0	0	0	2	4	1	1	0	2	2	1	0
10268	1	2	0	0	0	0	2	2	1	0	0	2	1	1	0
10269	2	2	0	0	1	0	1	2	1	0	0	2	1	1	0
10270	2	2	0	0	0	0	2	3	1	0	0	1	1	2	0
10271	1	2	0	0	1	0	2	3	1	0	0	1	1	1	0
10272	1	3	0	0	0	0	1	2	1	1	0	1	1	3	0
10273	2	2	0	0	1	0	2	2	2	0	0	2	1	1	0
10274	1	3	0	0	1	0	1	1	1	0	0	2	1	3	0
10275	1	2	1	0	0	0	2	4	1	1	1	1	1	1	0
10276	2	2	0	0	0	1	1	4	1	0	1	1	2	1	0
10277	2	2	0	0	0	0	1	2	1	0	0	2	1	3	0
10278	2	2	0	0	0	0	2	1	1	0	0	2	1	3	0
10279	1	2	1	0	1	0	2	2	1	0	1	1	1	1	0
10280	3	2	0	0	1	0	2	1	1	1	0	2	1	2	0
10281	1	3	0	0	1	0	1	2	1	0	0	2	1	1	0
10282	2	2	0	0	1	0	2	3	1	1	0	1	1	2	0
10283	2	2	0	0	0	0	2	1	1	0	0	2	2	3	0
10284	2	3	0	0	1	0	2	1	1	0	0	2	1	1	0
10285	2	2	0	0	1	0	2	1	1	0	0	1	1	1	0
10286	1	2	0	0	0	0	1	4	1	0	0	1	1	1	0
10287	1	2	0	0	0	0	2	2	1	0	0	1	2	1	0
10288	1	2	0	0	1	0	2	2	1	1	0	1	1	1	0
10289	1	2	1	0	1	0	2	2	1	0	0	2	1	3	0
10290	2	2	0	0	1	0	1	2	1	0	0	1	1	1	0
10291	1	2	0	0	0	1	2	2	1	1	0	2	1	2	0
10292	3	2	1	0	1	0	2	1	1	0	0	2	1	2	0
10293	2	2	0	0	1	0	1	2	1	1	0	2	1	1	0
10294	2	2	0	0	1	0	2	2	1	1	0	2	1	1	0
10295	3	2	0	0	0	0	2	2	1	0	0	2	1	1	0
10296	1	2	0	0	0	0	2	3	1	0	0	1	1	1	0
10297	2	2	0	0	0	0	2	3	1	0	0	2	2	1	0
10298	2	2	0	0	1	0	1	1	1	0	0	2	1	2	0
10299	2	3	0	0	0	0	2	1	1	0	0	1	1	3	1
10300	2	2	0	0	0	0	1	2	1	0	0	2	1	2	0
10301	1	2	0	0	0	0	2	2	1	0	0	1	1	1	0
10302	1	3	0	0	1	0	1	1	1	0	1	2	1	2	0
10303	2	2	0	0	0	0	2	1	1	1	0	2	1	3	0
10304	4	2	1	0	1	0	2	1	1	1	0	1	2	2	0
10305	1	2	0	0	1	0	1	3	1	0	0	1	1	1	0
10306	2	2	1	0	0	0	2	2	1	0	0	2	1	2	0
10307	1	3	0	0	0	0	2	2	1	1	0	2	1	2	0
10308	1	2	0	0	1	0	2	1	1	1	0	2	1	4	0
10309	1	2	0	0	0	0	2	3	1	0	0	2	1	1	0
10310	1	2	0	0	1	0	2	1	1	1	0	2	1	3	0
10311	2	2	0	0	0	0	2	3	1	1	1	2	1	1	0
10312	1	3	0	0	0	0	1	4	1	0	0	2	1	1	0
10313	1	3	0	0	0	0	2	4	1	1	0	2	1	1	0
10314	2	2	0	0	1	0	2	1	1	0	0	2	1	3	0
10315	1	2	0	0	1	0	2	2	1	1	0	2	1	3	0
10316	2	1	1	0	0	0	2	3	1	1	0	2	1	2	0
10317	3	2	0	0	0	0	2	3	1	0	0	2	1	1	0
10318	1	2	0	0	0	0	1	4	1	0	0	2	1	1	0
10319	1	3	0	0	1	0	1	1	1	0	0	2	1	3	0
10320	3	2	1	0	0	0	2	2	1	0	0	1	1	2	0
10321	1	3	0	0	1	0	2	1	1	0	0	2	1	3	0
10322	1	2	0	0	0	0	1	3	1	1	0	1	1	1	0
10323	3	2	0	0	1	0	2	2	1	0	0	2	1	2	0
10324	1	3	0	0	1	0	2	1	1	0	0	1	1	4	0
10325	1	3	0	0	1	0	1	1	1	0	0	1	1	4	0
10326	2	3	0	0	1	0	1	1	1	0	0	2	1	4	0
10327	3	2	0	0	1	0	2	1	1	0	0	2	1	3	0
10328	3	2	0	0	1	0	2	2	1	0	0	1	2	1	0
10329	3	3	0	0	1	0	1	1	1	0	1	2	1	2	0
10330	2	3	0	0	1	0	1	1	1	0	0	1	1	3	0
10331	1	3	0	0	1	0	1	1	1	1	0	2	1	3	0
10332	2	2	0	0	1	0	1	2	1	0	0	2	1	3	0
10333	3	2	1	0	1	0	2	2	1	0	1	1	1	2	0
10334	2	2	0	1	1	0	2	1	1	0	1	2	1	3	0
10335	1	1	0	0	1	0	2	1	1	0	1	2	1	3	0
10336	1	2	0	0	1	0	2	3	1	0	0	1	1	1	0
10337	2	3	0	0	0	0	2	1	1	1	0	1	2	2	0
10338	1	2	0	0	1	0	1	2	1	0	0	1	1	1	0
10339	1	1	0	0	1	0	2	2	1	0	1	2	1	1	1
10340	2	2	0	0	0	0	1	2	1	1	0	2	1	1	0
10341	1	2	0	0	1	0	1	4	1	0	0	2	1	1	0
10342	1	3	0	0	1	0	2	1	1	0	0	2	1	1	0
10343	1	2	0	0	1	0	1	1	1	0	0	2	1	3	0
10344	1	2	0	0	1	0	1	2	1	0	0	2	1	2	0
10345	1	3	1	0	1	1	1	2	1	0	0	2	1	3	0
10346	2	1	0	0	1	0	2	2	1	0	0	1	1	1	0
10347	1	2	0	0	0	0	2	3	1	1	1	1	1	1	0
10348	2	2	1	0	0	0	2	1	1	0	0	2	1	3	0
10349	2	3	0	0	1	0	1	2	1	0	0	2	1	1	0
10350	2	2	0	0	1	0	1	2	1	0	0	1	1	1	0
10351	2	2	0	0	0	0	2	3	1	1	0	2	1	1	0
10352	1	2	0	0	0	0	2	2	1	0	0	2	1	1	0
10353	1	3	0	0	1	0	1	2	1	1	0	2	1	2	0
10354	1	2	0	0	0	0	1	3	1	0	0	1	1	1	0
10355	3	2	0	0	1	0	2	2	1	0	0	2	1	1	0
10356	2	2	0	0	1	0	1	3	1	0	0	1	1	1	0
10357	2	2	0	0	0	0	2	2	1	0	0	2	1	2	0
10358	1	2	1	0	0	0	2	3	1	1	0	1	1	1	0
10359	2	2	0	0	0	0	2	2	1	0	1	2	1	2	0
10360	1	2	0	0	1	0	2	1	1	1	0	2	1	3	0
10361	1	2	0	0	1	0	1	2	2	0	0	1	1	1	0
10362	1	3	1	0	1	0	1	2	2	0	0	1	1	2	0
10363	1	2	1	0	1	0	2	3	1	1	0	2	1	1	0
10364	1	2	0	0	0	0	2	2	2	0	0	1	1	3	0
10365	2	2	0	0	1	0	2	1	1	0	0	2	1	3	1
10366	2	2	0	0	0	0	1	1	1	0	0	2	1	1	0
10367	1	2	0	0	0	0	2	2	1	1	0	2	1	1	0
10368	1	2	0	0	1	0	2	3	1	0	0	1	1	1	0
10369	1	2	0	0	1	0	1	1	1	1	0	2	1	3	0
10370	1	2	1	0	0	0	1	4	1	0	1	1	1	1	0
10371	1	2	0	0	0	0	1	4	1	0	0	1	1	2	0
10372	1	2	0	0	1	1	2	2	1	1	0	2	1	2	0
10373	1	2	0	0	1	0	1	2	1	0	0	1	1	2	0
10374	1	2	0	0	0	0	1	4	1	0	0	2	1	1	0
10375	2	3	0	0	1	0	1	2	1	1	0	2	1	2	0
10376	1	2	1	0	0	0	2	3	1	0	0	2	1	2	0
10377	2	2	1	0	1	0	2	2	2	0	0	2	1	2	0
10378	1	2	1	0	1	0	1	2	1	1	1	2	1	2	0
10379	3	3	0	0	0	0	2	1	1	0	0	2	1	3	0
10380	2	3	0	0	1	0	1	2	1	0	0	2	1	1	0
10381	1	2	0	0	0	0	2	3	1	0	0	2	2	2	0
10382	2	2	0	0	1	0	2	2	1	0	0	2	1	3	0
10383	2	2	0	0	1	0	2	1	1	1	0	1	1	3	0
10384	2	2	0	0	0	0	2	3	1	0	0	1	1	3	0
10385	1	2	0	0	1	0	1	2	1	0	0	2	1	1	0
10386	2	2	0	0	1	0	2	1	1	0	0	2	1	1	0
10387	1	1	1	0	1	0	2	3	1	0	0	2	1	1	0
10388	2	2	0	0	0	0	2	3	1	0	0	2	1	1	0
10389	2	3	0	0	0	0	2	1	1	0	0	2	1	2	0
10390	2	2	0	0	1	1	2	1	1	0	0	2	1	3	0
10391	1	2	0	0	1	0	1	4	1	0	0	2	2	2	0
10392	2	2	0	0	0	0	2	2	1	0	0	1	1	1	0
10393	2	2	0	0	0	0	1	2	1	0	0	1	1	1	0
10394	2	2	0	0	0	0	1	4	1	0	0	1	1	2	0
10395	2	2	0	0	1	0	1	3	1	0	0	2	1	2	0
10396	1	2	0	0	0	0	1	4	1	0	0	1	2	1	0
10397	1	2	0	0	1	0	2	3	1	0	0	1	1	1	0
10398	1	2	0	0	0	0	1	3	3	0	1	2	1	1	0
10399	1	2	0	0	0	0	1	3	1	1	0	1	2	1	0
10400	1	3	0	0	1	0	1	2	1	0	1	2	1	1	0
10401	1	3	0	0	1	0	2	1	1	1	0	1	1	3	0
10402	1	2	0	0	1	0	2	2	1	0	0	2	1	1	0
10403	1	2	0	0	1	0	2	2	1	0	0	2	1	1	0
10404	1	2	0	0	1	0	1	4	1	0	1	2	1	1	0
10405	4	2	1	0	1	0	2	1	1	0	0	2	1	3	0
10406	2	3	0	0	0	0	2	1	1	1	0	2	1	2	0
10407	2	3	0	0	0	0	2	3	1	1	0	1	1	1	0
10408	1	2	0	0	1	0	1	4	1	1	0	2	1	1	0
10409	2	2	0	0	0	0	2	2	1	1	0	2	1	1	0
10410	2	2	1	0	1	0	2	1	1	1	0	2	1	3	1
10411	2	2	0	0	0	0	2	3	1	0	0	2	1	1	0
10412	1	2	0	0	0	0	2	2	1	0	0	1	1	1	0
10413	2	2	0	0	1	0	2	4	1	0	0	1	1	1	0
10414	1	2	0	0	1	0	2	2	1	0	0	1	1	1	0
10415	2	2	0	0	1	0	2	2	1	0	0	1	1	2	0
10416	1	2	1	0	1	0	2	2	1	0	0	2	1	1	0
10417	1	2	0	0	1	0	2	2	1	0	1	1	1	2	0
10418	2	2	0	0	1	0	2	3	1	0	0	1	1	2	0
10419	1	2	0	0	1	0	2	4	1	0	1	1	1	1	0
10420	1	2	1	0	0	0	2	2	1	1	0	1	1	1	0
10421	2	2	0	0	0	0	2	1	3	1	0	2	1	3	1
10422	2	2	0	0	1	0	2	2	1	0	0	2	1	3	0
10423	1	2	0	0	1	0	1	2	1	1	0	2	1	1	0
10424	1	2	0	0	0	1	1	2	1	0	0	2	1	1	0
10425	1	2	0	0	0	0	1	4	3	0	0	1	2	1	0
10426	2	2	0	0	1	0	1	1	1	0	0	2	1	4	0
10427	2	2	0	0	0	1	2	1	3	0	0	2	1	2	0
10428	2	2	1	0	0	0	2	2	1	0	0	2	2	1	0
10429	2	2	0	0	1	0	2	1	1	1	0	2	1	1	0
10430	1	2	0	0	0	0	2	3	1	1	0	1	1	2	0
10431	1	2	0	0	0	0	2	2	1	0	1	2	1	2	0
10432	3	2	0	0	1	0	2	2	1	0	0	2	1	3	0
10433	2	2	0	0	1	0	2	1	1	0	0	2	1	2	0
10434	4	2	0	0	1	0	2	1	1	0	0	1	1	3	0
10435	1	2	0	0	1	0	2	3	1	0	0	1	1	2	0
10436	2	2	0	0	1	0	2	2	1	0	0	2	1	1	0
10437	2	2	0	0	1	1	1	3	1	0	0	1	1	1	0
10438	1	2	0	0	1	0	2	1	1	0	0	1	1	3	0
10439	2	2	0	0	1	0	2	3	1	0	0	2	1	1	0
10440	1	2	0	0	0	1	2	2	1	0	0	2	1	1	0
10441	2	2	0	0	0	0	2	2	2	1	1	1	1	2	0
10442	3	3	0	0	0	0	1	3	2	0	0	2	1	2	0
10443	1	2	0	0	1	0	2	4	1	0	0	1	1	1	0
10444	2	2	1	0	1	0	2	3	1	0	0	2	1	1	0
10445	2	2	1	0	0	0	2	2	1	1	0	2	1	2	0
10446	1	2	0	0	1	0	1	2	1	0	0	1	1	1	0
10447	1	2	0	0	0	0	1	3	1	0	0	2	2	2	0
10448	1	2	1	0	0	0	2	2	1	1	1	2	1	2	0
10449	1	3	0	1	1	0	2	2	2	1	0	2	1	1	0
10450	1	2	0	0	1	0	2	2	1	0	0	1	1	1	0
10451	1	2	0	0	1	0	2	3	2	0	0	2	2	2	0
10452	1	2	0	0	1	0	2	4	1	0	0	1	2	1	0
10453	1	2	0	0	1	0	2	4	1	0	0	1	1	2	0
10454	1	2	0	0	0	0	2	3	1	0	0	2	1	2	0
10455	1	2	0	0	0	0	2	3	1	0	0	2	1	1	1
10456	1	2	0	0	0	0	2	2	1	0	0	2	1	1	0
10457	3	2	0	0	0	0	2	4	1	0	0	1	1	1	0
10458	2	2	0	0	1	0	1	4	1	0	0	1	1	1	0
10459	2	2	0	0	1	1	2	2	1	1	1	2	1	1	0
10460	1	2	0	0	1	0	2	3	1	0	0	2	1	1	0
10461	1	2	0	0	0	0	1	4	1	0	0	1	1	1	0
10462	1	3	0	0	0	0	1	4	1	0	0	1	1	2	0
10463	2	2	1	0	1	0	2	4	1	0	0	2	1	2	0
10464	2	2	0	0	1	0	2	4	1	0	0	2	1	2	0
10465	1	2	0	0	1	0	2	1	1	1	0	2	1	3	0
10466	1	2	0	0	1	0	2	3	1	0	0	2	1	2	0
10467	3	2	0	0	1	0	1	2	1	0	0	2	1	2	0
10468	1	2	0	0	1	0	2	3	1	0	0	1	1	2	0
10469	1	2	0	0	0	0	2	2	1	0	0	1	1	3	0
10470	2	2	0	0	1	0	2	2	1	0	0	2	1	3	1
10471	3	2	0	0	1	0	2	2	1	0	0	2	1	2	0
10472	2	3	0	1	1	0	2	1	1	0	0	2	1	3	0
10473	3	1	0	0	1	0	2	2	2	0	0	2	1	1	0
10474	1	2	0	0	0	0	2	4	1	0	0	2	1	1	0
10475	2	2	0	0	0	0	2	2	1	1	0	1	1	1	0
10476	2	3	0	0	0	0	2	4	1	0	0	1	1	1	0
10477	2	3	0	1	0	0	2	2	1	0	0	2	1	1	0
10478	1	2	1	0	0	0	2	4	1	1	0	1	1	2	0
10479	1	2	0	0	1	0	1	3	1	0	0	2	1	2	0
10480	1	2	0	0	1	0	2	3	1	0	0	1	2	1	0
10481	2	1	1	0	0	0	2	3	1	1	0	1	1	2	0
10482	3	2	0	0	1	0	1	2	1	0	0	1	1	2	0
10483	1	1	1	0	1	0	2	3	1	1	1	1	1	2	0
10484	1	2	0	0	1	0	2	2	1	1	0	2	1	2	0
10485	2	2	0	0	1	0	2	3	2	0	0	2	2	2	0
10486	2	2	0	0	1	0	2	2	1	1	0	2	1	1	0
10487	1	2	0	1	1	0	2	2	1	0	0	2	1	1	0
10488	1	2	0	0	1	0	1	4	1	1	0	2	1	2	0
10489	1	2	0	0	0	0	2	2	1	0	0	1	1	2	0
10490	1	2	0	0	1	0	2	4	1	0	0	2	1	1	0
10491	2	2	1	0	0	0	2	1	2	0	0	2	1	1	0
10492	1	3	0	0	0	0	1	2	1	0	0	1	1	1	0
10493	2	2	0	0	1	0	2	2	2	0	1	2	2	2	0
10494	2	2	0	0	1	0	1	2	1	0	0	1	1	1	0
10495	1	2	1	0	1	0	2	2	2	0	0	2	2	3	0
10496	1	3	0	0	1	0	2	1	1	0	0	2	1	2	0
10497	2	2	0	0	0	0	2	3	1	1	0	1	1	1	0
10498	2	2	0	0	0	0	2	3	2	1	0	2	1	1	0
10499	2	2	0	0	0	0	1	2	3	1	0	2	2	1	1
10500	1	2	0	0	0	0	2	4	1	0	0	1	1	1	0
10501	2	2	0	0	1	0	2	2	1	1	0	2	1	2	1
10502	1	2	0	0	0	0	2	2	2	1	0	1	1	1	0
10503	2	2	0	0	1	0	2	2	1	0	0	1	1	1	0
10504	1	2	0	0	0	0	2	4	1	1	0	2	1	4	0
10505	1	3	0	0	1	0	2	2	1	1	0	2	1	1	0
10506	1	2	0	0	1	0	2	1	1	0	0	2	1	2	0
10507	1	2	0	0	0	0	2	4	1	0	1	2	1	1	0
10508	2	3	0	1	0	0	2	1	1	0	0	2	1	2	0
10509	3	2	0	0	1	0	2	1	1	0	0	2	1	3	0
10510	3	2	0	0	0	0	1	1	1	0	0	2	1	4	1
10511	2	2	0	0	0	1	2	4	1	0	0	1	1	1	0
10512	1	2	0	0	1	0	2	2	2	1	0	1	1	1	0
10513	2	2	0	0	0	0	1	1	1	0	0	2	1	2	1
10514	1	3	0	0	0	0	2	1	1	0	0	1	1	3	0
10515	1	2	0	0	0	0	2	4	1	1	0	1	1	2	0
10516	1	2	0	0	1	0	1	1	1	0	0	2	1	2	0
10517	2	3	0	0	0	0	2	2	1	0	0	1	1	3	0
10518	1	2	0	0	1	0	2	4	1	0	0	1	1	1	1
10519	1	2	0	0	1	0	1	2	2	0	0	1	1	2	0
10520	1	3	0	0	0	1	2	2	1	0	0	1	1	1	0
10521	1	2	1	0	1	0	2	2	1	0	0	2	1	3	0
10522	1	2	1	0	0	0	1	4	1	0	0	1	1	1	0
10523	1	2	0	0	1	0	2	3	1	1	0	1	1	1	0
10524	1	2	0	0	1	0	2	3	1	1	0	2	1	1	0
10525	3	2	0	0	0	0	2	2	1	0	0	1	1	2	0
10526	2	2	1	0	1	0	1	1	1	0	0	2	1	3	0
10527	1	3	0	0	1	0	2	2	1	0	0	2	2	1	0
10528	1	2	0	0	1	0	2	2	1	0	1	1	1	1	0
10529	1	2	0	0	1	0	1	2	1	0	0	1	1	3	0
10530	2	3	0	1	1	0	1	1	1	0	0	1	1	1	0
10531	1	2	0	0	1	0	1	2	1	0	0	2	1	1	0
10532	1	2	0	0	0	0	2	1	1	0	0	1	1	2	0
10533	2	3	0	0	0	0	2	1	1	1	0	1	1	2	0
10534	1	3	0	0	0	0	2	3	1	0	0	2	1	1	0
10535	2	2	1	0	0	0	2	2	1	0	1	2	1	2	0
10536	1	2	0	0	1	0	2	4	1	0	0	1	1	1	0
10537	3	1	0	0	1	0	2	2	1	0	0	2	1	1	0
10538	2	2	0	0	0	0	1	1	1	0	0	2	1	2	0
10539	1	2	0	0	1	0	1	3	1	0	0	2	1	2	0
10540	2	2	1	0	1	1	2	1	1	0	0	2	1	3	0
10541	1	2	0	0	1	0	2	2	1	1	0	2	1	2	0
10542	2	2	0	0	1	0	1	1	1	0	0	2	1	3	0
10543	1	3	0	0	1	0	2	1	2	1	0	2	1	2	0
10544	1	1	1	0	0	0	2	2	1	0	0	2	1	1	0
10545	2	3	0	0	1	0	2	2	1	0	0	2	1	3	0
10546	2	3	0	0	0	0	1	3	1	0	0	2	1	2	0
10547	1	3	0	0	0	0	1	3	1	0	0	1	2	1	0
10548	2	2	0	0	0	0	1	2	1	0	0	1	1	1	0
10549	1	2	1	0	0	0	1	2	1	0	0	2	1	2	0
10550	1	2	0	0	0	0	1	2	2	0	1	2	1	2	0
10551	2	2	0	0	1	0	2	4	2	0	0	2	1	1	0
10552	3	2	0	0	1	0	2	2	1	0	1	2	1	2	0
10553	2	3	0	0	1	0	1	3	1	0	0	2	1	1	0
10554	1	2	0	0	1	0	2	2	1	0	0	2	1	3	0
10555	1	2	0	0	1	0	2	4	1	0	0	2	1	2	0
10556	2	2	0	0	1	0	2	2	1	0	0	2	1	2	0
10557	1	2	1	0	1	0	2	2	1	1	0	2	1	1	0
10558	1	2	0	0	1	0	2	4	1	1	0	2	1	1	0
10559	1	2	0	0	1	0	2	2	1	0	0	1	1	1	0
10560	2	2	0	0	1	0	2	1	1	0	0	1	1	2	0
10561	1	2	1	0	1	0	2	3	1	1	0	2	1	1	0
10562	1	2	0	0	1	0	2	2	1	1	1	1	1	2	0
10563	2	2	0	0	0	0	2	4	1	0	1	1	2	2	0
10564	1	2	0	0	0	0	2	4	1	0	0	2	1	1	0
10565	1	2	0	0	1	0	2	1	1	0	0	2	1	1	1
10566	3	3	0	0	0	1	2	2	1	0	0	2	1	3	0
10567	1	2	0	0	1	0	2	2	1	0	0	2	1	2	0
10568	2	2	0	0	1	0	1	2	1	0	0	2	1	1	0
10569	3	2	0	1	0	0	2	1	1	0	0	1	1	3	1
10570	1	2	0	0	1	0	1	2	1	0	0	2	1	3	0
10571	2	2	1	0	0	0	2	2	1	0	0	2	1	1	0
10572	2	1	0	0	0	0	2	2	1	0	0	2	1	2	0
10573	2	2	1	0	1	0	2	1	2	0	0	1	1	3	0
10574	2	2	0	0	1	0	2	2	2	0	0	2	1	3	0
10575	1	2	0	0	0	0	1	4	1	0	0	1	1	1	0
10576	1	2	0	0	1	0	1	1	1	0	0	2	1	2	0
10577	1	2	0	0	0	0	1	3	1	0	0	1	1	1	0
10578	1	3	0	0	1	0	1	2	1	0	0	2	1	2	0
10579	1	2	0	0	1	0	2	4	1	0	0	1	1	1	0
10580	1	2	0	0	1	0	1	2	1	0	0	2	1	1	0
10581	2	2	0	0	1	0	1	3	1	0	0	1	2	1	0
10582	1	2	0	1	0	0	2	3	1	1	0	2	1	2	0
10583	1	2	0	0	0	0	1	2	1	0	0	1	2	1	0
10584	1	3	0	0	0	0	2	4	1	0	0	1	2	1	0
10585	1	1	0	0	1	0	2	3	1	0	0	1	1	1	0
10586	2	1	0	0	1	0	2	1	1	0	0	1	1	1	1
10587	3	2	0	0	1	0	2	3	1	0	0	2	1	3	0
10588	1	2	0	0	1	0	2	3	1	1	0	2	1	1	0
10589	2	2	0	0	1	0	2	3	1	0	0	2	1	1	0
10590	2	3	0	0	1	0	1	2	1	1	0	1	1	1	0
10591	1	2	0	0	1	0	1	2	1	1	0	1	1	2	0
10592	1	2	0	0	0	0	2	2	1	0	0	1	1	1	0
10593	3	2	1	0	1	0	2	2	1	0	0	1	1	1	0
10594	2	3	0	0	1	0	2	3	1	0	0	2	2	1	0
10595	2	2	1	0	1	1	2	1	1	0	0	2	1	1	0
10596	1	2	0	0	1	0	2	4	1	0	0	1	1	1	0
10597	2	3	0	0	0	0	2	2	1	1	0	2	1	2	0
10598	2	2	0	0	1	0	2	2	1	0	0	2	1	1	0
10599	2	3	0	0	1	0	2	2	1	1	0	1	1	1	0
10600	3	2	0	0	1	0	2	2	1	0	0	2	1	1	0
10601	3	2	0	0	0	0	2	1	1	0	0	1	1	4	0
10602	2	2	1	0	1	0	1	2	2	1	0	2	1	1	0
10603	1	2	0	0	1	0	1	2	1	0	0	2	1	2	0
10604	1	2	0	0	1	0	2	3	1	1	0	2	1	1	0
10605	1	1	0	0	0	0	2	2	1	0	0	2	1	2	0
10606	2	2	0	0	1	0	2	2	1	1	0	2	1	2	1
10607	1	2	0	0	0	0	2	3	1	1	0	2	1	2	0
10608	1	2	0	0	1	0	2	3	1	0	0	2	1	1	0
10609	1	3	0	0	1	1	2	2	2	0	1	2	1	2	0
10610	1	2	0	0	1	0	1	2	1	0	0	2	1	2	0
10611	2	3	0	0	0	0	2	2	1	0	0	1	1	1	0
10612	2	2	0	0	1	0	2	1	1	0	0	2	1	3	0
10613	1	2	0	1	0	0	2	2	1	0	0	1	1	2	0
10614	2	2	0	0	0	0	1	1	2	0	0	2	1	3	0
10615	2	2	0	0	0	0	2	3	1	0	0	1	1	1	0
10616	1	3	0	0	0	0	2	1	1	1	1	2	1	3	0
10617	2	3	0	0	1	0	1	2	1	0	0	2	1	2	0
10618	2	2	0	0	1	0	2	4	1	0	0	2	1	1	0
10619	1	2	0	0	1	0	1	2	1	0	0	2	1	1	0
10620	2	2	0	0	0	0	2	3	1	0	0	1	1	2	0
10621	1	2	0	0	1	0	2	3	1	0	0	1	1	1	0
10622	2	3	0	0	0	0	1	2	1	0	0	2	2	2	0
10623	2	3	0	0	1	0	2	2	1	1	0	1	1	1	0
10624	2	2	0	0	0	0	2	2	1	0	0	1	1	1	0
10625	1	2	0	0	1	0	1	3	1	0	0	1	1	1	0
10626	1	3	0	1	0	0	1	1	1	1	0	1	1	2	0
10627	1	3	0	0	1	0	2	2	1	0	0	2	1	2	0
10628	1	2	1	0	1	0	2	1	1	0	0	1	1	3	0
10629	2	2	0	0	1	0	2	2	1	0	0	2	1	1	0
10630	2	2	0	0	1	0	2	1	1	0	0	1	1	2	0
10631	1	3	1	0	1	0	1	3	1	0	1	2	1	1	0
10632	1	2	0	0	1	0	1	3	2	0	0	2	1	1	0
10633	2	2	0	0	1	0	2	3	1	0	0	2	1	1	0
10634	1	2	0	0	1	0	2	1	1	0	0	2	1	3	0
10635	2	2	0	0	0	0	2	2	1	0	0	2	1	2	0
10636	1	2	0	0	1	0	2	3	1	0	0	2	1	1	0
10637	1	2	0	0	0	0	2	3	3	0	0	1	1	1	0
10638	2	2	0	0	0	0	1	2	1	0	0	1	1	1	0
10639	3	2	0	0	1	0	2	1	2	1	0	2	1	2	0
10640	1	2	0	0	1	0	2	2	1	0	0	2	1	3	0
10641	3	2	1	0	1	0	2	3	1	0	0	2	2	2	0
10642	2	2	0	0	0	0	1	3	1	0	0	1	1	1	0
10643	1	3	0	0	0	0	2	2	1	0	0	1	1	2	0
10644	1	2	1	1	0	0	2	4	1	0	0	1	1	1	0
10645	2	3	0	0	1	0	2	1	2	0	0	1	1	3	0
10646	1	2	1	0	1	0	2	3	2	0	0	2	1	2	0
10647	1	2	0	0	0	0	2	3	1	0	0	1	1	1	0
10648	2	2	0	0	1	0	2	1	1	0	0	2	1	3	0
10649	1	2	0	0	0	0	1	2	1	1	0	1	1	1	0
10650	2	2	0	0	1	0	1	2	1	0	0	1	1	1	0
10651	1	2	1	0	1	0	2	2	1	0	0	2	1	1	0
10652	3	1	0	0	1	0	2	2	1	0	0	1	1	3	0
10653	1	2	0	1	1	0	2	1	1	0	0	2	1	3	0
10654	1	2	0	0	1	0	2	1	1	1	0	2	1	3	0
10655	1	2	1	0	0	0	2	2	1	0	0	1	1	2	0
10656	2	2	0	0	0	0	1	2	1	0	0	2	1	1	0
10657	1	2	0	0	1	0	2	3	1	0	0	2	1	2	0
10658	2	2	0	0	0	0	2	3	1	0	1	1	1	1	0
10659	1	2	0	0	1	0	2	1	1	0	0	2	1	3	0
10660	2	2	0	0	0	0	2	1	1	0	0	2	1	2	0
10661	1	2	0	0	1	0	2	2	3	0	0	2	2	1	0
10662	2	2	1	0	0	0	2	2	1	0	0	1	1	1	0
10663	3	1	1	1	0	0	2	1	1	0	1	2	1	3	0
10664	2	2	0	0	1	0	2	2	1	0	0	2	1	2	0
10665	2	2	1	0	1	0	2	2	1	0	0	2	1	2	0
10666	1	2	0	0	0	0	2	2	1	0	1	1	1	2	0
10667	3	2	0	0	0	0	2	2	1	1	0	2	1	3	0
10668	1	2	1	0	0	0	2	2	1	0	1	1	1	3	0
10669	1	2	0	0	1	0	2	4	1	0	0	2	1	2	0
10670	2	2	0	0	1	0	2	2	1	1	0	1	1	1	0
10671	2	2	0	0	1	0	1	2	1	0	0	2	1	3	0
10673	1	2	0	0	1	0	2	3	1	0	0	2	1	1	0
10674	1	2	1	0	1	0	1	1	1	0	0	1	1	1	0
10675	2	2	0	0	1	0	1	2	1	0	0	1	1	1	0
10676	1	2	0	0	1	0	1	2	1	0	0	1	1	1	0
10677	1	2	0	0	1	0	1	3	1	0	0	2	1	1	0
10678	1	2	0	0	0	0	1	3	1	0	0	1	1	1	0
10679	1	3	0	0	1	1	2	2	1	0	0	1	1	2	0
10680	2	3	1	0	1	0	1	2	1	0	1	2	1	2	0
10681	1	3	0	0	0	0	2	3	1	1	0	1	1	1	0
10682	2	2	0	0	1	0	2	3	1	0	0	1	1	2	0
10683	2	2	1	0	1	0	2	1	1	0	0	2	1	3	0
10684	2	2	0	0	1	0	2	3	1	0	0	1	1	3	0
10685	2	2	1	0	1	0	1	2	1	0	0	2	1	2	0
10686	1	2	0	0	1	0	1	2	1	0	0	1	1	1	0
10687	1	3	0	0	1	0	1	1	1	0	0	1	1	3	0
10688	3	2	1	0	1	0	2	1	1	0	0	2	1	3	0
10689	2	2	0	0	1	0	2	1	1	0	0	2	1	3	0
10690	1	3	0	0	1	1	1	2	1	1	0	1	1	1	0
10691	1	2	0	0	0	0	2	4	1	0	0	2	1	1	0
10692	2	2	0	0	0	0	2	3	1	1	0	2	1	1	0
10693	1	2	0	0	1	0	1	2	1	1	0	2	1	2	0
10694	1	2	0	0	0	0	2	3	1	0	0	1	1	1	0
10695	2	2	0	0	0	0	2	2	1	1	0	2	1	2	0
10696	1	3	0	0	1	0	1	3	1	1	0	1	1	2	0
10697	2	2	0	0	1	0	2	4	1	0	1	2	1	2	0
10698	1	2	0	0	1	0	2	2	1	1	0	2	1	2	0
10699	1	3	0	0	1	0	1	2	1	0	0	2	1	1	0
10700	1	2	0	0	0	0	2	4	1	0	0	2	1	1	0
10701	1	2	0	1	0	0	2	1	1	0	0	1	1	2	0
10702	2	2	0	0	1	0	2	2	1	0	0	2	1	1	0
10703	1	2	0	0	1	0	1	2	1	1	0	1	1	2	0
10704	1	3	1	0	0	0	1	1	1	0	1	2	1	2	0
10705	1	2	1	0	1	0	1	2	1	0	0	1	1	2	0
10706	1	2	0	0	0	0	1	2	1	0	0	2	1	1	0
10707	1	2	0	0	0	0	2	2	1	0	0	2	1	1	0
10708	1	2	0	0	1	0	1	3	1	0	0	2	1	1	0
10709	1	2	0	0	1	0	2	1	1	0	0	2	1	2	0
10710	2	2	0	0	1	0	2	1	1	0	0	2	1	2	0
10711	1	2	0	0	0	0	1	2	1	0	0	2	1	3	0
10712	1	2	0	0	0	0	2	2	1	0	1	2	1	1	0
10713	2	2	1	0	0	0	2	2	1	0	0	2	1	3	0
10714	1	2	0	0	1	0	2	4	1	0	0	2	1	3	0
10715	2	2	0	0	1	0	2	2	1	0	0	2	1	2	0
10717	1	3	0	0	0	0	2	1	1	0	0	2	1	4	0
10718	1	3	0	0	0	0	1	3	1	1	0	2	1	1	0
10719	1	2	0	0	1	0	2	1	1	0	1	2	1	2	0
10720	1	2	0	0	0	0	2	2	1	0	0	1	1	2	0
10721	1	2	1	1	0	0	2	3	1	1	0	1	1	2	0
10722	2	2	0	0	1	0	2	2	1	0	0	2	1	2	0
10723	4	2	0	0	1	0	2	2	1	0	0	2	1	1	0
10724	3	2	0	0	1	0	2	1	1	0	0	1	1	3	0
10725	1	2	0	0	0	0	2	1	1	0	0	2	1	2	0
10726	2	2	0	0	0	0	1	2	1	0	0	1	1	3	0
10727	1	2	0	0	1	0	1	2	1	0	1	2	1	3	0
10728	3	2	0	0	0	0	1	2	1	0	0	2	1	1	0
10729	1	2	0	0	0	0	2	2	1	0	0	2	1	2	0
10730	3	2	0	0	1	0	2	2	1	0	0	2	1	1	0
10731	2	2	0	0	0	1	2	3	1	0	0	1	1	1	0
10732	4	2	0	0	1	1	2	3	1	0	1	2	1	1	0
10733	1	2	1	0	1	0	2	1	1	0	0	1	1	2	0
10734	1	2	1	0	0	0	2	3	1	1	0	2	1	2	0
10735	1	2	0	0	0	0	2	2	1	0	0	2	1	1	0
10736	1	2	0	0	1	0	2	4	1	0	0	2	1	2	0
10737	1	2	0	0	0	0	2	4	1	0	1	2	1	1	0
10738	2	3	1	0	0	0	2	2	1	0	0	2	1	1	0
10739	1	2	1	0	0	0	2	2	1	1	0	1	1	2	0
10740	2	2	0	0	1	0	2	3	1	1	0	1	1	2	0
10741	1	3	0	0	1	0	2	1	1	0	0	2	1	3	0
10742	1	2	0	0	0	0	1	3	1	0	0	2	1	1	0
10743	1	2	0	0	1	0	2	2	1	0	1	2	1	3	0
10744	2	3	0	0	1	0	1	1	1	0	0	2	1	3	0
10745	3	2	0	0	1	0	2	2	1	0	0	1	1	2	0
10746	2	2	0	0	0	0	2	2	1	0	0	2	1	3	0
10747	2	2	0	0	1	0	2	1	1	0	0	2	1	2	0
10748	2	2	0	0	1	1	1	1	1	0	0	2	1	2	0
10749	1	2	0	0	0	0	2	2	1	1	0	1	1	2	0
10750	1	3	0	0	0	0	1	3	1	0	0	1	1	1	0
10751	3	2	1	0	1	0	2	1	1	1	0	2	1	3	0
10752	1	2	1	0	1	0	2	2	2	0	1	2	1	3	1
10753	2	2	0	0	0	0	2	2	1	0	0	1	1	2	0
10755	1	2	0	0	0	0	1	4	1	0	0	1	2	2	0
10756	1	1	0	0	0	0	2	4	1	0	0	2	1	1	0
10757	2	2	0	0	1	0	1	2	1	1	0	2	1	3	0
10758	1	2	0	0	1	0	2	2	1	0	0	1	1	2	0
10759	1	2	0	0	0	0	2	3	1	0	0	2	1	2	0
10760	1	2	0	0	0	1	2	2	1	0	0	1	1	2	0
10761	1	3	0	0	1	0	1	1	1	0	0	2	1	1	0
10762	2	2	0	0	1	0	2	2	1	0	0	2	1	3	0
10763	2	3	1	0	0	0	1	3	1	0	0	2	2	2	0
10764	1	1	0	0	1	0	2	1	1	0	0	2	1	3	0
10765	1	2	0	0	1	0	1	2	1	0	0	2	1	2	0
10766	2	2	0	0	1	0	1	2	1	0	0	2	1	2	0
10767	1	2	0	0	1	0	2	3	1	1	0	2	1	3	0
10768	1	3	0	0	1	0	1	2	1	0	0	2	1	1	0
10769	2	2	0	0	1	0	1	2	1	0	0	2	1	2	0
10770	1	2	0	0	1	0	2	4	1	0	0	1	1	1	0
10771	1	2	0	0	0	0	1	4	1	0	0	2	1	2	0
10772	2	2	0	0	1	0	2	1	1	0	0	2	1	3	0
10773	1	2	0	0	1	0	1	2	1	0	0	2	1	3	0
10774	1	2	0	0	1	0	2	1	1	0	0	2	1	3	0
10775	1	2	0	0	0	0	1	1	1	0	0	1	1	2	1
10776	3	2	0	0	1	0	2	3	1	0	0	1	1	1	0
10777	3	3	0	0	1	1	1	1	1	0	0	2	1	2	0
10778	1	3	0	0	0	0	1	2	1	0	0	2	1	2	0
10779	1	2	0	0	0	0	2	1	1	0	0	2	1	3	0
10780	3	2	0	0	0	0	2	2	1	0	0	1	1	2	0
10781	1	2	0	0	0	0	2	2	1	0	0	1	1	2	0
10782	2	2	0	0	0	0	2	1	1	1	0	2	1	4	1
10783	1	2	0	0	1	0	2	2	1	0	0	2	1	2	0
10784	1	2	0	0	1	0	2	1	2	1	0	2	1	3	0
10785	1	2	1	0	1	0	2	2	1	0	0	2	1	2	0
10786	3	2	1	0	1	0	2	1	1	0	0	2	1	3	0
10787	1	2	0	0	0	0	2	2	1	0	0	2	1	2	0
10788	2	2	0	0	1	0	2	2	1	0	0	2	1	1	0
10789	1	2	0	0	1	0	1	1	1	0	0	2	1	2	0
10790	1	2	0	0	1	0	2	2	1	0	0	1	1	2	0
10791	1	2	0	0	1	0	1	2	1	1	0	1	1	1	0
10792	1	2	1	0	0	0	2	1	1	0	0	1	1	2	0
10793	2	2	0	0	1	0	1	1	1	1	0	1	1	2	0
10794	1	2	1	0	1	0	2	3	1	1	1	1	1	1	0
10795	1	2	0	0	0	0	2	3	1	0	1	2	1	1	0
10796	3	2	0	0	0	0	2	3	1	1	0	1	1	2	0
10797	1	2	0	0	1	0	2	1	1	0	0	2	1	3	0
10798	3	2	0	0	1	0	2	1	1	0	0	2	1	2	0
10799	2	3	1	1	0	0	2	2	1	0	0	1	1	1	0
10800	1	2	1	0	0	0	2	3	1	0	0	1	1	3	0
10801	1	2	1	0	1	0	1	4	1	0	0	1	1	1	0
10802	1	3	0	0	1	0	1	2	1	0	0	2	1	1	0
10803	2	2	0	0	0	0	1	3	1	0	0	1	1	2	0
10804	1	2	0	1	1	0	2	1	1	0	0	2	1	3	0
10805	1	2	0	0	1	0	2	3	1	0	0	2	1	2	0
10806	3	3	0	0	0	1	2	1	1	0	0	1	1	2	0
10807	2	2	0	0	1	0	1	3	1	0	0	2	1	2	0
10808	2	2	0	0	0	0	2	4	1	0	0	1	1	1	0
10809	1	2	1	0	1	0	2	3	1	1	0	2	1	2	0
10810	1	3	0	0	0	0	2	3	1	0	0	2	1	1	0
10811	2	2	0	0	1	0	1	2	1	1	0	2	1	2	0
10812	2	2	0	0	1	0	2	2	1	0	0	2	1	2	0
10813	1	2	0	0	1	0	2	3	1	0	0	2	1	1	0
10814	2	2	0	0	0	0	2	2	1	0	1	1	1	2	0
10815	1	2	0	0	0	0	2	2	1	0	0	1	1	1	0
10816	2	2	0	0	0	0	2	1	1	0	0	2	1	3	0
10817	1	2	0	0	0	0	2	2	1	0	0	2	1	3	0
10818	1	2	0	0	0	0	2	2	1	0	0	1	1	3	0
10819	2	1	1	0	0	0	2	1	1	0	0	1	1	3	1
10820	1	2	1	0	0	0	2	2	1	1	0	2	1	2	0
10821	1	3	1	1	0	0	1	1	1	0	0	1	1	3	0
10822	1	2	0	0	0	0	2	3	1	0	0	1	1	1	0
10823	1	2	0	0	1	0	2	2	1	0	0	2	1	2	0
10824	2	2	0	0	0	0	2	2	1	1	0	2	1	2	0
10825	2	1	0	0	1	0	2	1	1	0	0	1	1	2	1
10826	3	2	0	0	1	0	2	2	1	1	0	1	1	3	0
10827	1	2	1	0	1	0	2	4	1	0	0	1	1	1	0
10828	2	3	0	0	1	0	1	3	1	1	0	2	1	2	0
10829	1	2	0	0	0	0	2	4	1	0	0	1	1	1	0
10830	1	2	0	0	1	0	1	3	1	0	0	2	1	1	0
10831	2	2	0	0	0	0	1	4	1	0	0	1	1	1	0
10832	2	2	0	0	0	0	1	3	1	0	0	1	1	3	0
10833	2	2	0	1	1	0	1	2	1	0	0	2	1	2	0
10834	2	2	0	0	1	0	2	1	1	1	0	2	1	3	0
10835	3	2	0	0	1	0	1	2	1	0	0	2	1	2	0
10836	3	2	0	0	1	0	2	1	1	0	0	1	1	2	0
10837	3	3	0	0	1	0	2	2	1	0	0	2	1	1	0
10838	2	2	0	0	1	0	2	3	1	0	0	1	1	2	0
10839	1	2	0	0	0	0	1	2	1	0	0	1	1	3	0
10840	1	2	0	0	0	0	2	2	1	0	0	2	1	2	0
10841	1	3	0	0	0	0	1	3	1	0	0	1	1	2	0
10842	1	3	0	0	0	1	1	2	1	0	0	2	1	2	0
10843	1	3	0	0	1	0	2	2	1	0	0	2	1	1	0
10844	2	2	0	0	0	0	1	1	1	1	0	2	1	4	0
10845	1	2	0	0	0	0	2	4	1	0	0	1	1	1	0
10846	2	2	0	0	1	0	2	3	1	0	0	2	1	2	0
10847	1	2	0	0	1	0	2	2	1	0	0	2	1	1	0
10848	1	2	0	0	1	0	2	2	1	1	0	2	1	1	0
10849	1	2	0	0	1	0	2	2	1	0	0	2	2	3	0
10850	1	2	0	0	0	0	1	2	1	0	0	2	1	2	0
10851	2	2	0	0	1	0	2	1	2	0	0	1	1	3	1
10852	1	2	1	0	0	0	1	2	1	1	0	2	1	3	0
10853	1	2	0	0	1	0	2	2	1	0	0	2	1	2	0
10854	2	3	0	0	0	0	1	2	1	0	0	1	1	2	0
10855	1	2	1	1	1	0	2	4	1	1	0	2	1	2	0
10856	2	2	0	0	0	0	2	3	1	0	0	2	1	1	0
10857	2	2	0	0	0	0	2	4	1	0	1	1	2	2	0
10858	1	2	0	0	1	0	2	3	1	0	0	2	1	1	1
10859	2	2	0	0	0	1	2	2	1	0	0	2	1	3	0
10860	1	2	1	1	1	0	2	3	2	0	0	1	1	1	0
10861	4	2	0	0	1	0	2	1	1	0	0	2	1	3	0
10862	1	2	0	0	1	0	2	3	1	0	0	1	1	2	0
10863	1	3	1	0	0	0	1	3	1	0	0	1	1	2	0
10864	2	1	0	0	1	0	1	2	1	0	0	1	1	2	0
10865	1	2	0	0	0	0	1	1	1	1	0	2	1	2	0
10866	1	2	0	0	0	0	2	1	1	0	0	2	1	2	0
10867	1	2	0	0	1	0	2	3	1	0	0	1	1	2	0
10868	3	2	0	0	0	0	1	2	1	0	0	2	1	2	0
10869	1	2	0	0	0	0	2	2	1	0	0	2	1	3	0
10870	2	2	1	0	1	0	2	1	1	0	0	2	1	3	0
10871	3	2	1	0	1	0	2	2	1	0	0	1	1	1	1
10872	2	2	1	0	1	0	2	2	1	1	0	1	1	1	0
10873	2	2	0	0	1	0	1	4	1	0	0	1	1	2	0
10874	4	2	1	0	0	0	2	1	1	0	0	1	1	2	0
10875	1	2	0	0	1	0	2	3	1	1	0	2	1	3	0
10876	3	2	0	0	0	0	1	2	1	0	0	2	1	2	0
10877	2	2	0	0	0	0	2	2	1	0	0	2	1	2	0
10878	1	2	0	0	1	0	2	2	1	0	0	1	1	2	0
10879	1	2	0	0	1	0	2	3	1	1	0	2	1	2	0
10880	1	2	0	0	1	0	2	4	1	1	0	2	1	2	0
10881	2	2	0	0	1	0	2	1	1	0	0	1	1	3	0
10882	3	2	0	0	1	0	2	1	1	0	0	1	1	1	0
10883	2	3	0	0	1	1	2	1	1	0	1	2	1	2	0
10884	1	2	0	0	0	0	1	3	1	0	0	1	1	2	0
10885	2	2	0	0	0	0	2	4	1	1	0	2	1	2	0
10886	2	2	0	0	1	0	1	2	1	0	0	2	1	2	0
10887	4	2	0	0	1	0	2	1	1	1	0	2	1	2	0
10888	1	2	0	0	1	0	1	3	1	0	0	1	1	1	0
10889	2	2	0	0	0	0	1	3	1	0	0	1	1	1	0
10890	2	3	0	0	1	0	1	1	1	0	0	2	1	1	0
10891	2	2	0	0	1	0	2	2	1	1	0	1	1	2	0
10892	1	3	0	0	0	0	2	1	1	0	0	2	1	3	0
10893	1	3	0	1	0	0	1	3	1	1	0	2	1	1	0
10894	2	2	0	0	1	0	2	4	1	0	0	2	1	1	0
10895	1	2	1	0	0	0	2	2	1	1	0	1	1	2	0
10896	2	2	0	0	1	0	2	1	1	0	0	2	1	2	0
10897	4	1	0	0	0	0	2	1	1	0	0	1	1	2	0
10898	1	3	0	0	1	0	2	2	1	0	0	1	1	2	0
10899	1	2	0	0	1	0	2	1	1	0	0	2	1	2	0
10900	1	2	0	0	1	0	2	1	1	0	0	2	1	2	0
10901	1	2	0	0	1	0	2	3	1	0	0	1	1	2	0
10902	1	2	0	0	0	0	2	2	1	1	0	2	2	1	0
10903	1	2	0	0	0	0	2	4	1	1	0	2	1	2	0
10904	1	2	0	0	0	0	1	2	1	0	0	1	1	3	0
10905	3	2	0	0	1	0	1	1	1	0	0	2	1	2	0
10906	2	2	0	0	0	0	1	2	1	1	0	2	1	2	0
10907	2	2	0	0	1	0	2	2	1	0	0	2	1	2	0
10908	2	2	1	0	1	0	2	1	1	0	0	2	1	3	0
10909	2	2	0	0	0	0	2	3	3	0	0	1	1	2	0
10910	2	2	0	0	1	0	2	2	1	1	0	1	1	3	0
10911	1	2	0	0	0	0	2	4	1	0	0	2	1	1	0
10912	3	3	0	0	0	0	2	2	1	0	0	1	1	1	0
10913	2	2	0	0	1	0	2	2	1	0	0	1	1	3	0
10914	2	2	0	0	1	0	2	1	2	0	0	2	1	2	0
10915	1	2	0	1	0	1	2	3	1	0	0	2	1	2	0
10916	1	2	0	0	1	1	1	4	3	0	0	1	2	1	0
10917	1	3	0	0	1	0	1	1	1	0	0	2	1	3	0
10918	3	3	0	0	0	0	1	2	1	1	0	1	1	2	0
10919	1	2	0	0	0	0	2	2	1	0	0	2	2	2	0
10920	2	2	0	0	0	0	2	3	1	1	0	2	1	1	0
10921	2	2	0	1	1	0	2	2	1	1	0	2	1	2	0
10922	2	3	0	0	1	0	2	2	1	1	0	1	1	2	0
10923	1	3	0	0	1	0	1	3	1	0	0	1	1	1	0
10924	1	2	0	0	0	0	2	2	1	0	0	2	1	2	0
10925	2	2	0	0	1	0	2	1	1	1	0	1	1	3	0
10926	2	2	0	0	0	0	2	2	1	0	0	2	1	2	0
10927	2	2	0	0	1	0	2	1	1	0	0	2	1	3	0
10928	1	2	0	0	0	0	2	3	1	0	0	2	1	1	0
10929	1	2	0	0	1	0	2	2	1	0	0	1	1	3	0
10930	1	2	1	0	1	1	2	2	1	0	0	1	1	3	0
10931	2	2	0	0	1	0	2	1	1	0	0	1	1	2	1
10932	1	2	1	0	1	0	2	2	1	1	0	2	1	2	0
10933	1	3	0	0	1	0	1	2	2	0	0	2	1	2	0
10934	1	2	0	0	1	0	1	4	1	1	0	1	1	1	0
10935	1	2	0	0	0	0	2	2	1	0	0	1	1	1	0
10936	3	2	0	0	0	0	2	1	1	0	0	2	1	1	1
10937	1	2	1	0	1	0	2	2	1	0	0	1	1	2	0
10938	1	2	0	1	0	1	2	2	1	1	0	2	1	3	0
10939	2	2	0	0	0	0	2	2	1	0	0	1	2	1	0
10940	1	3	0	0	1	0	1	1	1	1	0	2	2	2	0
10941	1	2	0	0	1	0	2	2	1	1	0	2	1	1	0
10942	1	2	0	0	0	0	2	2	1	0	0	2	1	3	0
10943	2	3	0	0	0	1	2	1	1	0	0	2	1	2	0
10944	1	2	0	0	1	0	2	3	1	0	0	1	1	3	0
10945	1	3	0	0	1	0	2	2	1	0	0	2	1	2	0
10946	1	2	0	0	1	0	1	2	1	0	0	1	1	2	0
10947	1	2	0	0	1	0	2	3	1	0	0	1	1	2	0
10948	1	2	0	0	1	0	2	3	1	1	0	2	1	2	0
10949	2	2	0	0	0	0	1	1	1	0	0	2	1	3	0
10950	3	2	0	0	1	0	2	1	1	0	0	2	1	4	1
10951	1	2	0	0	0	0	2	3	1	1	0	1	1	2	0
10952	2	2	1	0	1	0	2	3	1	0	0	1	1	3	0
10953	1	2	0	0	0	0	2	4	1	0	0	2	1	2	0
10954	1	3	0	0	0	0	2	2	1	0	0	1	1	2	0
10955	1	2	1	0	0	0	2	2	1	0	0	2	1	2	0
10956	1	2	0	0	0	0	1	4	1	0	0	1	1	2	0
10957	2	2	0	1	0	0	1	2	1	0	0	2	1	3	0
10958	1	2	0	0	1	0	2	2	1	0	0	2	1	2	0
10959	1	2	0	0	1	0	2	3	1	0	0	2	1	2	0
10960	1	2	0	0	0	0	1	3	1	0	0	2	1	2	0
10961	1	2	1	0	1	0	1	1	1	1	0	2	1	3	0
10962	1	2	0	0	1	0	2	3	1	0	0	1	1	1	0
10963	1	2	1	0	1	0	2	3	1	0	0	2	1	1	0
10964	1	2	1	0	1	0	2	1	1	0	0	2	1	3	0
10965	2	2	0	0	1	0	2	2	1	0	0	2	1	1	0
10966	2	2	0	0	1	0	1	1	1	0	0	2	1	3	0
10967	2	3	0	0	0	0	1	3	1	0	0	2	1	1	0
10968	1	2	0	0	0	0	1	2	2	0	0	2	1	2	0
10969	2	2	0	0	1	0	2	2	1	1	1	2	1	1	0
10970	1	2	0	0	1	0	1	1	1	0	0	2	1	3	0
10971	1	3	0	0	0	0	2	3	1	0	0	1	1	1	0
10972	2	2	0	1	0	0	2	3	1	0	0	2	1	3	0
10973	2	2	0	0	1	0	2	2	1	0	0	2	1	2	0
10974	2	2	0	0	1	0	2	4	1	0	0	2	1	2	0
10975	2	3	0	0	1	0	1	2	1	0	0	1	1	2	0
10976	1	2	0	0	1	0	2	2	1	1	0	2	1	3	0
10977	1	2	0	0	1	1	2	2	1	0	0	1	1	2	0
10978	2	2	0	0	1	0	2	2	2	0	0	1	2	3	0
10979	3	2	0	0	0	0	2	1	2	0	0	1	1	2	0
10980	1	2	0	0	1	0	2	4	1	0	0	2	1	3	0
10981	3	3	0	0	1	0	1	1	1	0	0	2	1	2	0
10982	3	2	0	0	0	1	1	1	1	0	0	2	1	3	0
10983	1	2	0	0	1	0	2	2	1	0	0	2	1	1	0
10984	2	2	0	0	0	0	2	2	1	0	0	2	1	2	0
10985	2	2	0	0	1	0	2	2	1	0	0	1	1	2	0
10986	2	2	0	0	1	0	2	3	1	0	0	2	1	2	1
10987	2	2	0	0	1	0	1	2	1	0	0	1	1	2	0
10988	1	2	0	0	1	0	2	4	1	0	0	1	1	1	0
10989	1	2	0	1	0	0	2	4	1	0	0	1	1	1	0
10990	2	2	0	0	0	0	2	4	1	0	0	1	1	2	0
10991	1	3	0	0	1	1	2	2	1	1	0	2	1	1	0
10992	2	2	0	0	1	0	2	3	1	0	0	2	1	2	0
10993	2	3	0	0	0	0	2	2	1	1	0	2	1	3	0
10994	1	2	0	0	1	0	1	2	1	0	0	2	1	3	0
10995	2	2	0	1	0	0	1	2	1	0	0	1	1	3	0
10996	2	3	1	0	1	1	2	2	1	0	0	2	1	3	0
10997	1	2	0	0	1	0	2	2	1	0	0	1	1	3	0
10998	1	2	0	0	1	0	1	2	1	0	0	2	1	2	0
10999	1	3	0	0	0	0	1	2	1	0	0	2	1	2	0
11000	1	2	0	0	1	0	2	4	1	0	0	1	1	2	0
11001	2	2	0	0	0	0	2	1	1	0	0	1	1	3	0
11002	1	3	0	0	0	1	1	2	1	0	0	2	1	1	0
11003	2	2	0	0	1	0	2	3	1	0	0	1	1	1	0
11004	3	2	0	0	1	0	1	1	1	0	0	1	1	3	0
11005	2	2	0	0	1	0	2	2	1	0	0	1	1	1	1
11006	2	3	0	0	1	0	2	2	2	0	0	1	1	2	0
11007	1	2	0	0	0	0	2	3	1	1	0	1	1	1	0
11008	1	3	0	0	1	0	1	1	1	0	0	1	1	3	1
11009	1	2	0	0	1	0	2	2	1	1	0	1	1	2	0
11010	1	3	0	0	1	0	2	2	1	1	0	1	1	1	0
11011	2	3	0	0	1	1	1	2	1	0	0	2	1	2	0
11012	2	2	0	0	1	0	2	2	1	0	0	1	1	1	0
11013	1	2	0	0	1	0	1	1	1	0	0	2	1	1	0
11014	2	2	0	0	1	0	2	1	1	0	0	1	1	2	0
11015	3	2	0	0	0	0	1	2	1	0	0	2	1	2	0
11016	2	2	0	0	0	0	2	2	1	0	0	2	1	2	0
11017	1	2	0	0	1	0	1	2	1	0	0	2	1	3	0
11018	2	2	0	0	0	1	2	3	1	0	0	2	1	1	0
11019	1	3	0	0	1	0	1	1	1	0	0	2	1	3	0
11020	2	1	0	0	1	0	2	2	1	1	0	1	1	3	1
11021	2	2	0	0	0	0	2	1	1	0	0	2	1	3	0
11022	2	2	0	0	1	0	1	4	1	0	0	2	1	2	0
11023	1	2	1	0	0	0	1	2	1	0	0	2	1	3	0
11024	2	2	0	0	0	0	2	3	1	0	0	2	1	1	0
11025	1	2	0	0	0	0	2	4	1	1	0	1	1	3	0
11026	1	2	0	0	0	0	2	3	1	0	0	2	1	2	0
11027	2	2	0	0	1	0	2	1	1	0	0	2	1	2	0
11028	1	2	0	0	0	0	2	1	1	0	0	1	1	3	0
11029	3	2	1	0	0	0	2	1	1	1	0	2	1	2	0
11030	1	2	0	0	1	0	1	2	1	0	0	2	1	2	0
11031	1	3	0	0	0	0	2	3	1	0	0	2	1	1	0
11032	2	2	0	0	0	0	2	2	1	0	0	2	1	3	0
11033	1	2	0	0	0	0	2	2	1	0	0	2	1	2	0
11034	3	1	1	0	0	0	2	2	1	0	0	1	1	2	0
11035	2	2	0	0	0	1	2	2	1	0	0	2	1	1	0
11036	1	2	1	0	0	0	2	3	1	0	0	1	1	1	0
11037	2	3	0	0	1	0	2	1	1	1	0	1	1	3	0
11038	1	2	0	0	0	0	2	3	1	0	0	2	1	2	0
11039	1	3	0	0	0	0	2	2	1	0	0	1	1	3	0
11040	3	2	0	0	1	0	2	2	1	0	0	2	1	2	0
11041	1	2	0	0	1	1	1	2	1	0	0	2	1	2	0
11042	2	2	1	0	0	0	2	1	1	0	0	2	1	3	0
11043	2	2	0	0	1	0	1	1	1	0	0	1	1	3	0
11044	1	2	0	0	1	0	1	3	1	1	0	2	1	2	0
11045	2	2	0	0	1	0	2	3	1	0	0	1	1	2	0
11046	2	2	0	0	1	0	1	2	1	0	0	1	1	3	0
11047	3	2	0	0	0	0	1	3	1	0	0	1	1	2	1
11048	2	2	0	0	1	0	2	3	1	0	0	2	2	2	0
11049	2	2	0	0	1	0	2	2	1	0	1	2	1	2	0
11050	1	2	0	0	1	0	2	2	1	0	0	2	1	3	0
11051	1	1	0	0	0	0	2	3	1	1	0	1	1	1	0
11052	2	2	0	0	1	1	1	2	1	0	0	2	1	2	0
11053	2	2	0	0	1	0	2	1	1	0	0	1	1	2	0
11054	2	2	0	0	1	0	2	1	1	1	0	2	1	2	0
11055	3	2	0	0	0	0	2	3	1	0	0	1	1	1	0
11056	3	2	0	0	1	0	2	1	1	0	0	2	1	3	0
11057	1	2	0	0	0	0	2	3	1	1	0	1	1	1	0
11058	2	2	0	0	1	0	2	2	1	1	0	2	1	3	1
11059	1	2	0	0	1	0	2	2	1	0	1	2	1	3	0
11060	1	3	0	0	0	0	1	2	1	0	0	1	1	2	0
11061	1	2	0	0	1	0	2	2	1	1	0	2	1	1	0
11062	1	3	0	0	1	0	1	1	1	0	0	1	1	3	0
11063	3	2	0	0	1	0	2	1	1	0	1	2	1	3	0
11064	1	3	0	0	1	0	2	1	1	0	0	2	1	3	0
11065	1	3	0	0	1	0	1	1	2	0	0	2	1	3	0
11066	2	2	0	0	0	0	1	2	1	0	0	1	1	1	0
11067	2	2	0	0	1	0	2	1	1	0	0	1	1	3	0
11068	2	2	0	0	1	0	2	2	1	0	0	2	1	2	0
11069	1	2	0	0	0	0	2	4	1	1	0	1	1	1	0
11070	2	2	1	0	1	0	2	2	1	0	0	1	1	2	0
11071	1	2	0	0	1	0	2	2	1	0	0	2	1	4	0
11072	1	2	0	0	0	0	2	3	1	0	1	2	1	1	0
11073	3	2	0	0	0	0	2	1	1	0	0	1	1	3	0
11074	1	2	0	0	1	0	2	2	1	0	0	1	1	2	0
11075	1	2	0	0	0	0	2	3	1	0	0	1	1	1	0
11076	2	2	0	0	1	0	2	2	1	0	1	2	1	3	1
11077	3	3	0	0	0	0	2	1	1	0	0	2	1	3	0
11078	1	2	0	0	1	0	2	2	1	0	0	1	1	2	0
11079	1	2	1	0	0	0	2	2	1	1	0	2	1	1	0
11080	2	2	0	0	1	0	2	2	1	0	0	1	1	3	0
11081	1	2	1	0	1	0	1	3	3	1	1	2	1	1	0
11082	3	2	0	0	0	0	1	4	1	0	0	2	1	2	0
11083	3	1	1	0	1	0	2	1	1	1	1	2	1	1	0
11084	1	2	0	0	0	0	2	2	1	0	0	1	1	3	0
11085	2	2	0	0	1	0	2	3	1	0	0	1	1	1	0
11086	3	3	0	0	0	0	2	1	1	0	0	2	1	2	0
11087	1	2	0	0	1	0	2	1	1	0	0	2	1	3	0
11088	2	2	1	1	1	0	2	1	1	0	0	2	1	2	0
11089	1	2	0	0	0	0	1	4	1	0	0	1	2	1	0
11090	3	2	0	0	0	0	2	2	1	0	0	1	1	1	0
11091	1	2	0	1	1	0	1	3	1	0	1	1	1	2	0
11092	4	2	0	0	1	0	2	1	1	0	0	1	1	3	0
11093	2	2	0	0	0	0	2	3	1	0	0	2	1	1	0
11094	2	2	0	0	1	0	2	1	1	0	0	1	1	3	0
11095	1	2	1	0	0	0	2	2	1	0	0	1	1	3	0
11096	1	2	0	0	0	0	1	2	1	0	0	1	1	1	0
11097	1	2	0	0	1	0	1	1	1	0	0	2	1	1	0
11098	2	2	0	0	1	0	2	1	1	0	0	2	1	2	0
11099	2	2	0	0	1	0	2	1	1	0	0	2	2	3	0
11100	1	2	1	0	0	0	2	3	1	1	0	1	1	2	0
11101	1	2	0	0	1	0	2	2	1	0	0	1	2	2	0
11102	1	2	0	0	0	0	1	1	1	1	0	1	1	2	0
11103	2	2	0	0	0	0	2	4	1	0	0	2	1	1	0
11104	2	2	0	0	1	0	1	2	1	0	0	1	1	3	0
11105	2	2	0	0	0	0	2	2	1	0	0	1	1	3	0
11106	2	2	0	0	1	0	1	2	1	0	0	2	1	2	0
11107	2	3	0	0	1	0	1	3	1	0	0	2	1	3	0
11108	3	3	0	0	0	0	1	1	1	0	0	1	1	2	0
11109	2	2	0	0	0	0	2	2	1	1	0	2	1	2	0
11110	2	2	0	1	1	0	2	2	1	0	0	1	1	1	0
11111	2	2	0	0	0	0	1	2	1	0	0	2	1	2	0
11112	1	2	0	0	0	0	1	2	2	1	0	1	1	2	0
11113	1	1	0	0	1	0	1	2	1	1	0	1	2	1	0
11114	2	3	0	0	1	0	1	2	1	0	0	2	1	3	0
11115	2	2	0	0	0	0	2	2	1	0	0	1	1	1	0
11116	1	2	0	0	1	0	1	2	1	0	0	2	1	2	0
11117	1	2	0	0	0	0	2	3	1	0	0	2	1	1	0
11118	4	2	0	0	1	0	2	2	1	0	0	2	1	1	1
11119	2	2	1	0	0	0	2	2	1	0	0	2	1	1	0
11120	2	1	0	0	0	0	2	2	1	0	1	1	2	1	0
11121	2	2	0	0	1	0	2	1	1	1	0	2	1	3	0
11122	1	2	0	0	1	0	2	1	1	1	0	2	1	3	0
11123	1	2	0	1	0	0	2	2	1	0	0	2	2	1	0
11124	1	2	0	0	1	0	2	3	1	0	0	1	1	2	0
11125	2	2	0	0	1	0	1	2	1	0	0	1	1	3	0
11126	2	3	1	0	1	0	2	1	1	0	0	2	1	3	0
11127	1	2	1	0	0	0	2	3	1	0	0	1	1	3	0
11128	3	2	0	0	0	1	2	3	1	0	0	2	1	2	0
11129	3	3	1	0	1	0	1	1	2	1	0	2	1	3	0
11130	2	2	0	0	1	0	2	2	1	0	1	1	1	2	0
11131	1	2	0	0	1	0	2	1	1	1	0	1	1	3	0
11132	1	3	0	0	1	0	2	1	1	1	1	2	1	3	0
11133	2	1	0	0	0	0	2	2	1	0	0	1	1	2	0
11134	2	2	0	0	1	0	2	3	1	0	0	2	1	1	0
11135	1	2	0	0	1	0	2	1	1	0	0	2	1	1	0
11136	2	2	0	0	0	0	2	3	1	0	0	2	1	1	0
11137	1	3	0	0	0	0	2	4	1	1	0	1	1	2	0
11138	2	2	0	0	0	0	1	2	1	0	0	1	1	2	0
11139	1	2	0	0	0	0	2	3	1	1	0	2	1	2	0
11140	2	2	0	0	1	0	2	4	1	1	0	1	2	1	0
11141	1	2	1	0	0	0	2	1	3	0	0	2	1	3	0
11142	2	2	0	0	1	0	2	2	1	0	0	2	1	2	0
11143	1	2	0	0	1	0	1	1	1	0	0	2	1	3	0
11144	1	2	0	0	1	0	2	2	1	1	1	2	1	2	0
11145	4	2	0	0	1	0	1	1	1	0	0	1	1	3	0
11146	2	2	0	0	1	0	2	2	1	0	0	2	1	3	0
11147	2	2	0	0	0	0	2	2	1	1	0	2	1	2	0
11148	2	3	0	0	0	0	2	3	1	0	0	1	1	1	0
11149	1	2	0	0	0	0	1	3	2	0	0	2	1	1	0
11150	2	2	0	0	0	0	2	1	1	0	0	1	1	3	0
11151	1	2	0	0	1	0	2	2	1	0	0	1	1	3	0
11152	1	2	0	0	0	0	2	3	2	0	0	1	1	2	0
11153	3	2	0	0	1	0	1	1	1	0	0	2	1	2	0
11154	3	2	0	0	1	0	2	1	1	0	0	1	1	3	0
11155	1	2	0	0	1	0	1	3	3	0	0	1	2	1	0
11156	1	2	0	0	1	0	1	2	1	0	0	2	1	2	0
11157	2	2	1	0	0	0	2	2	1	1	0	1	1	2	0
11158	1	2	0	0	0	0	1	1	1	0	0	2	2	2	0
11159	1	2	0	0	1	0	1	4	1	0	0	1	1	1	0
11160	1	2	0	0	0	0	1	2	3	0	0	2	1	1	0
11161	1	2	0	0	0	0	2	3	1	0	1	1	1	1	0
11162	1	2	0	0	0	0	1	3	1	0	0	1	1	3	0
11163	3	2	0	0	1	0	2	2	2	0	0	1	1	2	0
11164	3	1	1	0	1	0	2	3	1	0	0	2	1	3	0
11165	3	1	0	0	0	0	2	2	1	0	0	1	1	3	0
11166	1	2	0	0	1	0	2	3	1	0	0	1	1	2	0
11167	1	2	0	0	1	0	1	3	2	0	0	1	1	1	0
11168	1	3	0	0	1	0	1	2	2	1	0	1	1	2	0
11169	2	2	0	0	0	0	2	1	1	0	0	1	1	4	0
11170	1	3	0	0	1	0	1	3	1	0	0	2	2	1	0
11171	1	2	0	0	0	0	1	3	1	0	0	1	1	1	0
11172	1	2	1	1	1	0	2	2	1	0	0	2	1	1	0
11173	2	2	0	0	1	0	2	3	1	0	0	2	1	1	0
11174	2	2	0	0	1	0	2	2	1	0	0	2	1	2	0
11175	1	3	0	0	0	0	1	3	1	0	0	2	1	1	0
11176	1	2	0	0	0	0	2	2	1	0	0	1	1	2	0
11177	2	2	1	1	0	0	1	3	1	0	0	1	1	3	0
11178	2	2	0	0	1	0	2	2	1	0	0	2	1	2	1
11179	2	2	0	0	0	0	1	2	1	0	0	2	1	1	0
11180	1	3	0	0	1	0	1	1	1	1	0	2	1	2	0
11181	2	2	0	0	1	0	2	3	1	1	0	2	1	2	0
11182	1	2	0	1	1	0	1	3	1	0	0	1	1	1	0
11183	1	2	0	0	1	0	1	2	1	1	0	1	1	2	0
11184	1	2	1	1	1	0	2	3	1	0	0	2	1	2	0
11185	1	2	0	0	1	0	2	3	1	0	1	2	1	2	0
11186	1	2	1	0	0	0	1	3	1	0	0	1	1	1	0
11187	1	3	0	0	1	0	2	2	1	0	0	1	1	3	0
11188	3	2	0	0	1	0	2	1	1	0	0	1	1	3	1
11189	1	2	0	0	1	0	2	1	1	1	0	1	1	3	0
11190	2	2	0	0	0	0	2	3	1	0	0	2	1	2	0
11191	1	2	0	0	0	0	2	4	1	1	1	2	1	1	0
11192	1	3	0	0	1	0	1	2	1	1	0	2	1	2	0
11193	2	1	0	0	1	0	2	3	1	1	0	2	1	2	0
11194	1	3	0	0	0	0	2	3	1	0	0	1	1	3	0
11195	1	2	0	0	0	0	1	4	1	0	0	2	1	3	0
11196	3	2	0	0	0	0	2	3	1	0	0	1	1	1	0
11197	1	2	0	0	0	0	2	3	1	0	0	1	1	1	0
11198	2	2	0	0	1	0	1	3	1	0	0	1	1	1	0
11199	1	2	0	0	0	0	2	2	1	0	0	1	1	1	0
11200	1	2	0	0	1	0	2	3	1	1	1	1	1	1	0
11201	2	2	0	0	1	0	2	3	1	1	0	2	1	3	0
11202	2	2	1	0	1	0	2	1	1	1	0	1	1	3	0
11203	2	2	0	0	1	0	1	1	1	0	0	2	1	2	0
11204	2	2	0	0	0	1	1	3	1	0	0	2	1	1	0
11205	3	2	0	0	1	0	2	2	1	0	1	2	1	2	1
11206	1	2	1	0	1	0	2	3	1	0	0	2	1	2	0
11207	1	2	0	0	0	0	2	3	1	0	0	1	1	2	0
11208	1	2	0	0	0	0	2	2	1	0	0	2	1	2	0
11209	1	2	0	0	1	0	1	3	1	0	0	2	1	1	0
11210	2	2	0	0	0	0	1	2	1	0	0	2	1	1	0
11211	3	2	0	0	1	0	2	2	1	0	0	2	1	2	1
11212	2	2	1	0	1	0	2	1	1	0	0	2	1	1	0
11213	1	2	0	0	1	0	2	2	1	0	0	1	1	1	0
11214	1	2	0	0	0	0	2	2	2	1	0	1	1	1	0
11215	1	3	0	0	1	0	1	2	2	0	0	2	1	2	0
11216	3	2	0	0	1	0	2	2	1	0	0	2	1	1	0
11217	1	3	0	0	1	0	2	2	1	0	0	2	1	2	0
11218	1	2	1	0	0	0	2	3	1	1	1	1	1	1	0
11219	1	1	0	0	0	0	2	2	1	0	0	1	1	2	0
11220	1	2	0	0	0	0	2	3	1	1	0	1	1	2	0
11221	1	2	0	0	1	0	2	2	3	0	0	1	2	1	0
11222	1	2	0	0	1	0	1	1	1	0	0	2	1	3	0
11223	2	3	1	0	0	0	2	1	1	0	0	2	1	3	0
11224	1	2	0	0	1	0	2	1	1	1	0	2	1	3	0
11225	1	2	0	0	1	0	1	1	1	0	0	1	1	1	0
11226	1	2	0	0	1	0	2	3	1	1	0	1	1	2	0
11227	3	2	0	0	0	0	2	2	1	0	0	2	1	2	0
11228	1	2	0	0	1	0	2	1	1	0	0	1	1	3	0
11229	1	1	1	0	1	0	2	2	2	0	0	2	1	3	0
11230	1	2	0	0	1	0	2	3	2	0	0	1	1	2	0
11231	1	3	1	0	1	0	2	2	1	1	0	2	1	3	0
11232	2	1	0	0	1	0	2	3	1	0	1	1	1	2	0
11233	2	3	0	0	0	0	1	1	1	0	0	2	1	4	0
11234	2	2	0	0	0	0	2	2	1	0	0	1	1	1	0
11235	1	3	0	0	1	0	2	3	2	1	0	2	1	1	0
11236	2	2	0	0	0	0	2	1	1	0	0	1	1	3	0
11237	1	2	0	0	0	0	2	4	1	1	0	1	1	2	0
11238	1	2	0	0	0	0	2	4	1	0	0	2	1	1	0
11239	1	2	0	0	1	0	2	2	1	0	0	2	1	2	0
11240	1	2	0	0	0	0	2	3	1	0	0	2	1	2	0
11241	1	1	0	0	0	0	2	2	1	0	0	1	1	1	0
11242	2	2	0	0	0	0	1	2	1	0	0	2	1	2	0
11243	2	2	0	0	1	0	1	2	1	0	0	2	1	2	0
11244	3	2	0	0	1	0	2	2	1	1	0	2	1	3	0
11245	2	2	0	0	1	0	2	2	1	0	0	2	1	3	0
11246	1	3	0	0	1	0	1	2	1	0	0	2	1	2	0
11247	1	2	0	0	0	0	2	2	1	0	0	2	1	3	0
11248	1	2	1	0	0	0	1	3	1	1	0	1	1	2	0
11249	1	2	1	0	1	0	2	2	1	1	1	2	1	1	0
11250	1	2	0	0	1	0	2	1	1	0	0	2	1	2	0
11251	1	2	1	0	0	0	1	3	1	0	0	2	1	2	0
11252	1	2	1	0	0	0	2	4	1	0	0	1	1	1	0
11253	1	2	0	0	0	0	2	4	1	1	1	2	1	2	0
11254	1	2	0	0	1	0	2	3	3	0	0	2	1	2	0
11255	1	2	0	0	1	0	2	2	1	0	0	2	1	3	0
11256	1	1	0	0	1	0	2	2	1	1	0	2	1	2	0
11257	1	2	0	0	0	0	1	2	1	0	0	2	1	3	0
11258	1	2	0	0	0	0	2	2	1	0	0	2	1	1	0
11259	3	2	0	0	1	0	1	3	1	0	0	2	1	1	0
11260	3	3	0	0	1	0	2	4	1	1	0	2	1	1	0
11261	3	2	0	0	0	0	1	2	1	1	0	1	1	1	0
11262	1	3	0	0	1	0	2	3	1	0	0	2	1	2	0
11263	1	2	0	0	0	0	2	4	1	1	0	2	1	1	0
11264	2	3	0	0	0	0	2	2	1	1	0	1	1	2	0
11265	1	2	0	0	1	0	2	1	1	0	0	1	1	3	0
11266	1	3	0	0	1	0	1	2	1	1	0	2	1	1	0
11267	1	2	0	0	1	0	1	2	2	0	0	1	1	3	0
11268	1	2	0	0	1	0	2	3	1	0	1	2	1	3	0
11269	1	2	0	0	1	0	2	3	1	1	1	1	1	1	0
11270	1	2	0	0	0	0	1	2	1	1	1	2	1	3	0
11271	1	2	0	0	0	0	2	3	1	1	0	2	1	1	0
11272	1	2	0	0	0	0	2	2	1	1	0	2	1	1	0
11273	1	3	0	0	0	0	1	4	1	0	0	2	1	1	0
11274	1	2	0	0	1	0	1	2	1	0	0	2	1	3	0
11275	1	3	0	0	0	0	2	2	1	0	0	1	2	2	0
11276	3	2	0	0	0	0	1	2	1	0	0	2	1	2	0
11277	1	2	0	0	1	0	2	2	1	0	0	1	1	1	0
11278	2	3	0	0	0	1	1	1	1	1	0	2	1	3	0
11279	1	2	0	0	1	0	2	2	1	0	0	2	1	1	0
11280	1	2	0	0	0	0	2	2	1	1	0	2	1	3	0
11281	1	2	1	0	1	0	2	2	1	0	0	2	1	1	0
11282	1	2	0	0	1	0	2	2	1	1	0	2	1	3	0
11283	1	3	0	0	0	0	2	3	1	1	0	2	1	2	0
11284	2	2	0	0	1	0	1	2	1	0	0	2	1	3	0
11285	1	3	0	0	1	0	2	2	1	0	0	1	2	2	0
11286	1	2	0	0	1	0	2	4	1	0	0	1	1	2	0
11287	1	3	0	0	1	0	1	3	1	0	0	2	1	2	0
11288	1	2	0	0	0	0	1	2	1	1	0	2	1	2	0
11289	1	3	0	0	0	0	1	2	1	0	1	1	1	2	1
11290	2	2	0	0	1	0	2	3	1	0	0	2	1	1	0
11291	2	3	0	0	0	0	2	3	1	0	0	2	2	2	0
11292	2	2	0	0	1	0	2	2	1	0	1	2	1	2	0
11293	1	3	0	0	1	0	1	2	1	1	0	2	1	1	0
11294	1	2	0	0	0	0	1	3	1	0	1	2	1	1	0
11295	2	2	0	0	1	0	2	4	1	1	0	2	1	2	0
11296	2	3	0	0	1	1	1	1	1	0	0	2	1	3	0
11297	1	2	0	0	0	0	2	3	3	0	0	1	1	1	0
11298	1	2	0	0	1	0	2	3	1	0	0	1	1	1	0
11299	2	2	0	0	1	0	2	1	1	0	0	2	1	2	0
11300	1	2	0	0	0	0	2	2	1	0	0	1	1	1	0
11301	1	2	1	0	0	0	2	3	1	1	0	2	2	1	0
11302	2	3	0	0	0	0	2	2	1	0	0	2	2	3	0
11303	2	2	0	0	0	0	2	3	1	0	0	2	2	2	0
11304	1	2	0	0	1	0	1	4	1	0	0	2	1	1	0
11305	2	2	0	1	0	0	2	4	1	1	0	2	1	3	0
11306	1	2	0	0	1	0	2	1	1	1	0	2	1	1	0
11307	1	2	0	0	0	0	1	4	2	1	0	1	1	1	0
11308	1	2	0	0	0	0	1	4	1	0	0	1	1	2	0
11309	1	3	0	0	0	0	2	2	1	0	0	2	1	3	0
11310	1	3	0	0	1	0	1	2	1	0	0	2	1	2	0
11311	1	2	0	0	0	0	2	2	1	0	0	2	1	1	0
11312	1	2	0	0	1	0	2	2	2	0	0	2	1	2	0
11313	1	2	0	0	1	0	2	3	1	0	0	2	1	1	0
11314	2	2	1	0	1	0	2	1	1	0	0	2	1	3	0
11315	1	3	0	0	0	0	2	3	1	0	0	1	2	1	0
11316	1	3	0	0	1	0	2	4	1	0	0	1	1	1	0
11317	1	2	0	0	1	0	1	3	1	1	0	1	1	2	0
11318	1	2	0	0	0	0	2	3	1	0	0	2	1	1	0
11319	1	3	0	0	1	0	2	3	1	0	0	2	1	1	0
11320	2	2	0	0	0	0	2	2	1	0	0	2	1	1	0
11321	1	2	0	0	0	0	1	3	1	0	0	1	1	1	0
11322	1	2	0	0	1	0	2	4	1	0	0	2	1	1	0
11323	1	3	0	0	1	0	1	3	1	0	0	2	1	1	0
11324	3	2	0	0	1	0	1	1	1	0	0	2	1	3	0
11325	1	2	0	0	0	0	1	3	1	0	0	1	1	1	0
11326	1	2	0	0	0	0	2	4	1	0	0	2	1	1	0
11327	1	2	1	0	0	0	2	3	1	0	1	1	1	1	0
11328	1	3	0	0	1	0	2	2	1	1	0	2	1	2	0
11329	1	2	0	0	1	0	2	2	1	0	0	2	1	1	0
11330	1	2	0	0	0	0	2	3	1	0	1	1	1	1	0
11331	1	2	0	1	1	0	2	4	2	0	0	2	1	1	0
11332	1	2	0	0	1	0	1	3	1	0	1	2	1	1	0
11333	1	2	1	0	0	0	2	2	1	0	0	1	1	2	0
11334	1	3	0	0	1	0	2	2	1	0	0	2	1	1	0
11335	1	3	0	0	0	0	1	2	2	0	0	2	1	2	0
11336	1	2	0	0	1	0	2	2	1	0	0	2	1	1	0
11337	3	2	0	1	1	0	2	1	1	0	0	1	1	1	0
11338	1	2	0	0	0	0	2	2	1	0	0	2	1	1	0
11339	1	2	0	0	0	0	2	3	1	0	0	2	1	1	0
11340	1	2	0	0	0	0	2	4	1	1	1	2	2	1	0
11341	1	3	0	0	0	0	1	4	1	0	0	2	1	1	0
11342	1	2	0	0	1	0	2	3	2	0	0	1	1	2	0
11343	1	2	0	0	1	0	1	1	1	0	0	2	1	3	0
11344	1	2	0	0	1	0	2	2	1	0	0	2	1	2	0
11345	1	3	0	0	1	0	1	2	1	0	1	2	1	1	0
11346	2	2	0	0	1	0	2	3	1	1	0	1	1	2	0
11347	1	3	0	0	0	0	2	2	1	0	0	2	1	2	0
11348	1	2	0	0	1	0	1	3	1	1	0	2	1	2	0
11349	1	3	0	0	0	0	1	2	1	0	0	1	1	2	0
11350	2	2	0	0	0	0	2	1	1	0	0	1	1	3	0
11351	3	2	0	0	0	0	2	2	1	1	0	2	1	2	0
11352	2	3	0	0	0	0	2	3	1	0	0	2	1	3	0
11353	2	2	0	0	0	0	2	4	1	0	0	2	1	1	0
11354	1	2	0	0	0	0	1	3	1	0	0	1	1	2	0
11355	1	2	0	0	0	0	1	3	3	0	0	1	2	1	0
11356	1	2	0	0	1	0	2	3	1	0	0	2	1	2	0
11357	2	2	0	0	0	0	2	3	1	0	1	1	1	2	0
11358	1	3	0	0	1	0	2	2	1	0	0	2	1	3	0
11359	1	3	0	0	1	0	2	2	1	0	0	1	1	2	0
11360	1	3	0	1	0	0	1	2	2	0	1	2	1	2	0
11361	1	2	0	0	1	0	2	1	1	0	0	2	1	2	0
11362	1	2	0	0	0	0	2	3	1	0	0	1	1	2	0
11363	3	2	1	0	1	0	2	2	1	0	0	2	1	3	0
11364	1	3	0	0	0	0	2	4	1	0	0	2	1	1	0
11365	2	2	1	0	1	0	2	1	1	0	0	2	1	2	0
11366	1	2	0	0	0	0	2	3	2	1	0	1	2	1	0
11367	2	1	0	0	1	0	2	2	1	0	0	2	1	3	0
11368	1	2	0	0	1	0	2	3	1	0	1	1	1	3	0
11369	1	2	0	0	0	0	2	2	1	1	0	2	1	2	0
11370	4	2	0	0	1	0	2	4	1	0	0	1	1	3	0
11371	1	2	0	0	1	0	2	1	1	0	0	2	1	2	0
11372	3	3	0	0	1	0	2	2	1	0	0	2	1	3	0
11373	2	2	0	0	0	0	1	1	1	0	0	2	1	3	0
11374	4	3	0	0	0	0	1	1	1	0	0	1	1	2	0
11375	1	2	0	0	1	0	2	2	1	0	0	2	1	1	0
11376	3	2	0	0	1	0	1	2	1	0	0	2	1	3	0
11377	2	2	0	0	1	0	2	3	1	0	0	2	1	2	0
11378	1	2	0	0	0	0	2	2	1	0	1	1	1	1	0
11379	1	2	0	0	1	0	2	2	1	0	0	2	1	1	0
11380	2	2	0	0	1	0	2	1	1	0	0	1	2	3	0
11381	1	2	1	0	1	0	1	2	1	1	0	2	1	2	0
11382	1	2	0	0	1	0	2	2	1	1	0	2	1	2	0
11383	1	2	0	0	1	0	1	3	1	0	0	1	1	2	0
11384	1	2	1	0	0	0	1	2	1	0	0	1	1	1	0
11385	1	2	0	0	0	0	2	2	1	0	0	1	1	2	0
11386	1	2	1	0	0	0	2	4	1	0	0	1	1	1	0
11387	2	2	0	0	1	0	1	2	1	0	0	2	2	2	0
11388	3	2	0	0	1	0	2	2	1	0	1	2	1	2	0
11389	1	2	0	0	1	1	2	1	1	0	0	1	1	3	0
11390	2	2	0	0	1	0	2	2	1	1	0	2	1	2	0
11391	1	2	0	0	1	0	1	3	1	0	0	2	1	2	0
11392	1	2	1	0	0	0	2	4	1	0	0	1	1	1	0
11393	1	2	0	0	1	0	2	3	2	0	0	2	1	2	0
11394	1	2	0	0	0	0	2	3	1	1	0	1	1	1	0
11395	2	2	0	0	0	0	2	2	1	0	0	1	1	1	0
11396	1	2	1	0	1	0	2	2	1	0	0	2	1	3	0
11397	2	3	0	0	0	0	1	1	1	0	0	2	1	3	0
11398	1	2	0	0	1	0	1	2	3	0	0	2	1	2	0
11399	1	3	0	0	1	0	2	2	1	0	1	1	1	2	0
11400	2	2	0	0	0	1	2	2	1	1	0	2	2	1	0
11401	3	1	0	0	0	0	2	1	1	0	0	1	1	3	1
11402	2	2	1	0	1	0	2	2	1	0	0	2	1	2	0
11403	1	2	0	0	1	0	1	1	1	1	0	2	1	3	0
11404	1	2	0	0	0	0	2	3	1	0	0	1	1	1	0
11405	3	2	0	0	1	0	2	2	1	1	0	2	1	2	0
11406	2	2	0	0	0	0	2	2	1	0	0	1	1	2	1
11407	3	3	0	0	1	0	2	1	1	1	0	2	1	3	0
11408	3	3	0	0	0	0	2	2	1	1	0	1	1	1	0
11409	2	2	0	0	0	0	1	2	1	1	0	2	1	1	0
11410	3	2	0	0	0	0	2	2	1	1	0	2	1	2	0
11411	1	1	0	0	1	0	2	4	1	0	0	1	1	1	0
11412	1	2	0	1	1	0	2	4	1	0	0	2	1	2	0
11413	1	2	0	1	0	0	1	3	1	0	1	2	1	2	0
11414	1	2	0	0	1	0	1	3	1	0	0	2	1	1	0
11415	1	2	0	0	1	0	2	2	1	1	0	2	1	2	0
11416	1	3	0	0	1	0	1	1	1	1	0	2	1	3	0
11417	1	2	0	0	0	0	2	2	2	0	0	2	1	2	0
11418	2	2	0	0	1	0	2	3	1	0	0	2	1	1	0
11419	1	2	0	0	0	0	2	3	1	0	0	1	1	2	0
11420	1	2	0	0	1	0	1	2	1	0	0	2	1	2	0
11421	1	2	0	0	1	0	1	2	1	0	0	2	1	2	0
11422	2	2	0	0	1	0	2	1	1	0	0	2	1	4	0
11423	2	3	0	0	1	0	2	1	1	0	0	1	1	3	0
11424	1	1	0	0	1	1	2	1	1	0	0	2	1	1	0
11425	2	2	0	0	0	0	2	2	1	0	0	2	1	3	0
11426	1	2	0	0	0	0	2	3	1	0	0	1	1	1	0
11427	2	3	0	0	1	0	1	1	1	1	0	2	1	2	0
11428	2	3	0	0	1	0	2	1	1	1	0	2	1	4	1
11429	1	3	0	0	0	0	1	2	2	0	0	1	1	2	0
11430	4	2	0	0	1	0	2	1	1	0	0	2	1	2	0
11431	1	2	0	0	1	0	2	2	1	0	0	2	1	2	0
11432	1	2	0	1	0	0	2	1	1	0	0	2	1	2	0
11433	1	2	0	0	1	0	2	1	2	0	0	1	1	2	0
11434	1	2	0	0	1	0	2	3	1	1	0	2	1	1	0
11435	1	3	0	0	1	0	1	4	1	1	0	2	2	2	0
11436	3	2	1	0	1	0	2	1	1	0	1	2	1	3	0
11437	1	2	0	0	1	0	1	3	1	0	0	2	1	2	0
11438	2	2	1	0	1	1	2	1	1	0	0	1	1	3	1
11439	1	2	1	0	0	0	1	3	1	0	0	1	1	1	0
11440	2	2	0	0	1	0	2	1	2	1	0	2	1	3	0
11441	4	2	0	0	1	0	2	1	1	0	0	2	1	3	0
11442	1	2	0	0	1	0	1	2	1	1	0	2	1	2	0
11443	1	2	0	0	0	0	1	2	1	0	0	1	1	2	0
11444	1	2	0	0	0	0	1	3	2	0	0	1	1	1	0
11445	1	3	0	0	0	0	2	2	1	1	0	1	1	3	0
11446	1	2	0	0	1	0	2	2	1	1	0	2	1	2	0
11447	1	3	0	0	1	0	2	2	1	0	0	1	1	2	0
11448	1	3	0	0	1	0	1	3	1	1	0	2	1	2	0
11449	2	2	0	0	1	0	2	3	1	1	1	1	1	1	0
11450	1	2	0	0	1	0	1	1	1	0	0	2	1	3	0
11451	3	2	0	0	1	0	2	2	1	0	0	2	1	3	0
11452	2	2	0	0	1	0	2	1	1	0	0	2	1	3	0
11453	2	3	0	0	1	0	2	2	1	0	0	1	1	2	0
11454	1	2	0	0	1	0	1	1	1	0	0	1	1	3	0
11455	1	2	0	0	1	0	2	2	1	1	0	1	1	3	1
11456	1	2	0	0	0	0	2	1	2	1	0	1	2	3	0
11457	1	2	0	0	1	0	1	3	1	0	0	2	1	2	0
11458	2	2	0	0	0	0	1	1	1	0	0	2	1	1	0
11459	1	3	1	0	0	0	1	2	1	0	0	1	1	2	0
11460	3	2	0	0	1	0	2	2	1	1	0	2	1	3	0
11461	1	2	0	0	1	0	2	3	1	0	0	2	1	1	0
11462	1	3	0	0	0	0	1	2	1	0	0	2	1	2	0
11463	1	2	0	0	0	0	1	3	1	1	0	1	1	3	0
11464	1	2	0	0	1	0	1	3	1	0	0	1	2	2	0
11465	1	2	0	1	1	0	2	2	1	0	0	1	1	3	0
11466	1	2	0	0	1	0	2	2	1	0	0	2	1	3	0
11467	3	2	0	0	1	0	2	2	1	0	0	2	1	3	0
11468	1	3	0	0	1	0	1	2	1	0	0	2	1	1	0
11469	2	2	0	0	1	0	2	2	1	0	1	2	1	3	0
11470	2	2	0	0	0	0	1	1	2	0	0	1	1	2	0
11471	2	2	0	0	1	0	2	2	1	1	0	2	1	2	0
11472	2	2	0	0	1	0	2	2	1	0	0	2	1	2	0
11473	1	2	0	0	0	0	2	2	1	0	1	1	1	3	0
11474	1	2	0	0	1	0	1	2	1	0	0	2	1	2	0
11475	1	2	1	0	1	0	2	4	2	1	0	1	1	1	0
11476	1	2	0	0	1	0	2	3	1	1	0	1	1	2	0
11477	3	2	0	0	0	0	2	1	1	0	0	2	1	3	0
11478	2	2	1	0	0	0	2	2	1	0	0	1	1	2	0
11479	1	2	0	0	1	0	2	4	1	0	0	2	1	1	0
11480	1	2	0	0	0	0	2	2	1	1	0	2	1	1	0
11481	1	2	0	0	1	0	1	2	1	0	1	1	1	2	0
11482	3	2	0	0	1	0	2	1	1	0	0	2	1	3	0
11483	2	2	0	0	0	0	1	3	1	0	0	2	1	2	0
11484	1	2	0	0	0	0	1	4	1	1	0	1	1	1	0
11485	1	2	1	0	1	0	1	2	1	0	1	2	1	1	0
11486	1	2	0	0	1	0	2	2	1	0	0	2	1	2	0
11487	1	2	0	0	0	0	2	2	1	0	0	1	1	1	0
11488	1	1	0	0	1	0	2	1	1	0	0	2	1	2	0
11489	2	3	0	0	1	0	1	1	1	0	0	2	1	3	0
11490	1	2	1	0	1	0	2	2	1	0	0	2	2	3	0
11491	1	3	0	0	1	0	1	4	2	1	0	2	1	1	0
11492	1	2	0	0	1	0	1	3	1	0	0	2	1	1	0
11493	1	3	0	1	1	0	2	2	1	0	0	2	1	2	0
11494	1	2	1	0	0	0	1	4	1	0	0	2	1	1	0
11495	1	2	0	0	1	0	2	2	1	0	0	2	1	2	0
11496	2	2	0	0	1	0	2	2	1	1	0	2	1	3	0
11497	1	2	0	0	0	0	1	2	1	1	0	1	1	1	0
11498	2	2	0	0	1	0	2	2	1	0	0	2	1	2	0
11499	1	2	1	0	0	0	2	1	1	1	0	2	1	2	0
11500	2	2	0	0	1	0	1	2	1	0	0	2	1	2	0
11501	1	2	0	0	1	0	1	1	1	1	0	2	1	2	0
11502	1	2	0	0	1	0	2	2	1	0	1	2	1	2	0
11503	1	2	0	0	1	0	2	2	1	0	0	1	1	3	0
11504	2	2	0	0	1	0	1	2	1	0	0	1	1	2	0
20001	1	2	0	0	0	0	1	3	1	0	0	2	1	1	0
20002	1	2	0	0	1	0	2	3	1	1	0	2	1	1	0
20003	1	2	0	0	1	0	2	3	1	0	1	1	1	1	0
20004	1	2	0	0	1	0	1	3	1	1	0	2	1	1	0
20005	1	2	1	0	0	0	2	4	2	0	0	1	1	2	0
20006	4	2	0	0	0	0	2	1	1	0	0	2	1	3	0
20007	1	2	1	0	0	0	2	4	1	0	0	1	1	1	0
20008	3	2	0	0	0	0	2	3	1	1	0	1	1	2	0
20009	1	2	1	1	0	0	2	2	1	1	0	1	2	2	0
20010	1	2	0	0	1	0	1	4	1	1	0	2	1	1	0
20011	1	2	0	0	1	0	2	2	1	1	0	2	1	1	0
20012	1	2	0	0	0	0	2	2	1	1	0	2	1	1	0
20014	1	2	0	0	1	0	2	2	1	1	0	2	1	2	1
20015	2	2	0	0	0	0	2	2	1	0	0	1	1	1	0
20016	1	2	0	0	1	0	2	2	1	0	0	2	1	1	0
20017	1	2	1	0	1	0	2	2	1	0	0	2	1	1	0
20018	3	2	1	0	1	0	2	2	1	1	0	2	2	1	0
20019	1	2	0	0	0	1	1	2	1	1	0	2	2	1	0
20020	1	2	1	0	0	0	2	2	1	1	0	1	1	1	0
20021	2	2	0	0	1	0	1	3	1	0	0	2	1	2	0
20022	1	2	0	0	1	0	2	1	1	1	0	2	1	2	0
20023	1	2	0	0	0	0	2	4	1	0	0	2	1	1	0
20024	1	2	0	0	0	0	2	2	2	0	0	1	1	1	0
20025	1	2	0	0	1	0	2	4	2	0	0	1	1	1	0
20026	4	1	0	0	1	0	2	2	1	0	0	2	1	1	0
20027	1	2	0	1	1	0	2	2	1	0	0	1	1	1	0
20028	1	2	0	0	1	0	2	3	1	0	0	2	1	1	0
20029	1	3	0	0	1	0	2	2	1	1	0	2	1	1	0
20030	2	2	0	0	0	0	2	1	1	0	0	1	1	2	0
20031	1	2	0	0	0	0	2	2	1	1	0	1	1	1	0
20032	2	2	0	0	0	0	1	4	3	0	0	1	2	1	0
20033	1	2	0	0	1	0	1	2	1	0	0	1	1	2	0
20034	1	2	0	0	1	0	2	2	1	0	0	2	1	1	0
20035	1	2	0	0	1	0	2	4	1	0	0	2	1	1	0
20036	2	3	0	0	0	0	1	3	1	1	0	2	1	1	0
20037	1	2	0	0	0	0	2	4	1	1	0	1	1	1	0
20038	2	1	0	0	0	0	1	3	2	0	0	2	1	1	0
20039	1	3	0	0	1	0	2	2	1	0	0	2	1	1	0
20040	1	2	0	0	0	0	2	3	1	1	0	1	1	1	0
20041	1	1	1	0	1	0	2	2	1	0	0	2	1	3	0
20042	1	2	0	0	0	0	1	3	1	0	0	1	2	1	0
20043	2	2	0	0	1	0	2	2	1	0	0	2	1	1	0
20044	2	2	1	0	1	0	2	2	1	1	0	2	1	1	0
20045	1	2	1	0	0	0	1	4	1	1	0	2	1	1	0
20046	1	2	0	0	1	0	1	2	1	0	0	2	1	1	0
20047	2	2	0	0	1	0	1	3	1	0	0	2	1	2	0
20048	1	2	0	0	0	0	2	4	1	0	0	1	1	1	0
20049	2	2	0	0	1	0	2	4	1	0	0	1	2	1	0
20050	2	2	1	0	0	0	2	3	1	0	0	2	1	1	0
20051	2	2	0	0	1	0	2	2	1	0	0	2	1	1	0
20052	1	3	0	0	1	0	2	2	1	0	0	2	1	1	0
20053	1	2	0	0	0	0	1	4	1	0	0	2	1	2	0
20054	1	2	0	0	0	0	2	4	3	1	0	2	2	1	0
20055	1	2	0	0	0	0	1	1	1	0	0	2	2	3	0
20056	1	3	0	0	1	0	2	2	1	0	0	2	1	1	0
20057	1	2	0	0	1	0	2	1	1	0	0	2	1	3	0
20058	1	2	0	0	1	0	2	2	1	0	0	2	2	2	0
20059	1	2	0	0	0	0	2	1	1	1	0	2	1	1	0
20060	1	2	0	0	0	0	2	3	1	0	1	2	1	2	0
20061	2	3	1	0	1	0	2	1	1	0	0	2	1	4	0
20062	2	2	0	0	1	0	1	3	1	1	0	2	1	1	0
20063	3	2	0	0	1	0	2	2	1	0	0	2	1	1	0
20064	1	2	0	0	1	0	1	3	1	0	0	2	1	1	0
20065	1	2	1	0	1	0	2	4	1	1	0	2	1	1	0
20066	1	2	0	0	0	0	1	4	1	0	0	2	1	2	0
20067	1	1	0	0	0	0	2	4	2	0	0	1	1	1	0
20068	1	2	1	0	1	0	2	3	1	0	0	2	1	1	0
20069	1	2	0	0	0	0	1	2	1	0	0	1	1	2	0
20070	1	1	0	0	1	0	2	2	1	0	0	2	1	2	1
20071	1	2	0	0	0	0	2	1	1	1	0	1	1	1	0
20072	1	2	0	0	1	0	2	2	1	1	0	2	1	2	0
20073	3	2	0	0	1	0	2	2	2	0	0	2	2	1	0
20074	2	2	0	0	1	0	1	1	1	0	0	2	1	2	0
20075	1	2	1	0	0	0	2	2	1	1	0	1	1	2	0
20076	1	2	0	0	0	0	1	3	1	0	0	1	1	1	0
20077	3	2	0	0	0	0	2	3	1	0	0	1	2	1	0
20078	3	2	0	0	1	0	2	1	2	0	0	2	1	4	0
20079	1	2	0	0	1	0	2	2	1	0	0	1	1	2	0
20080	2	2	0	0	0	0	1	3	1	1	0	1	1	2	0
20081	1	2	0	0	1	0	2	2	1	0	0	2	1	1	0
20082	2	2	1	0	1	0	2	2	1	0	0	1	1	1	0
20083	3	2	0	0	1	0	1	2	1	0	0	2	2	2	0
20084	2	2	1	0	0	0	1	3	1	1	0	2	2	1	0
20085	2	2	0	0	0	0	2	3	1	0	0	2	1	1	0
20086	3	2	0	0	1	0	2	2	1	0	0	2	1	1	0
20087	3	2	0	0	1	0	2	1	1	0	0	1	1	2	0
20088	1	2	0	0	0	0	1	2	1	1	0	2	1	2	0
20089	2	2	1	0	1	0	2	3	2	0	0	2	1	1	0
20090	1	2	0	0	1	0	2	2	1	1	0	2	1	2	0
20091	2	2	0	0	0	0	2	3	1	0	0	2	1	1	0
20092	2	2	0	0	0	0	1	3	1	0	0	2	1	1	0
20093	2	2	1	0	0	0	2	2	1	0	0	2	1	2	0
20094	1	2	1	0	1	0	2	4	1	0	0	2	1	1	0
20095	2	2	0	0	1	0	2	2	2	0	0	1	1	2	0
20096	1	2	1	0	0	0	1	3	1	0	0	2	1	1	0
20097	1	3	1	0	1	0	2	2	1	1	0	2	1	1	0
20098	2	2	0	0	1	0	2	3	1	1	0	2	1	1	0
20099	2	2	0	0	1	0	2	2	1	0	0	2	1	1	1
20100	1	2	0	0	1	0	2	3	3	0	0	1	1	1	0
20101	2	2	0	0	0	0	2	1	2	0	0	1	1	1	0
20102	1	2	0	0	0	0	2	3	1	1	0	2	1	2	0
20103	4	2	0	0	1	0	1	2	1	0	0	2	1	1	0
20104	1	2	0	0	0	0	1	2	1	0	0	2	1	1	0
20105	2	2	0	0	0	0	2	2	1	0	0	2	1	1	0
20106	1	2	0	1	1	0	2	2	1	0	1	2	1	2	0
20107	2	2	0	0	0	0	1	2	1	0	0	2	1	1	0
20108	3	2	0	0	0	0	2	2	1	0	0	2	1	1	0
20109	2	2	0	0	0	0	1	2	1	1	0	2	2	2	0
20110	3	2	0	1	1	0	1	2	1	0	0	2	1	1	0
20111	1	2	0	0	1	0	2	2	1	0	0	2	1	1	0
20112	3	2	1	0	0	0	2	4	1	0	0	2	1	1	0
20113	1	2	0	0	1	0	1	4	2	0	0	2	2	1	0
20114	1	2	0	0	1	0	1	2	1	0	0	1	1	1	0
20115	2	2	0	0	1	0	2	2	2	1	0	2	1	2	0
20116	3	2	0	0	1	0	2	3	1	0	0	2	1	1	0
20117	4	2	0	0	1	0	2	3	1	0	0	2	2	1	0
20118	1	2	0	0	0	0	1	3	1	0	0	1	1	1	0
20119	2	2	1	0	1	0	2	2	1	1	0	2	1	1	1
20120	2	2	0	0	1	0	2	1	1	0	0	2	1	2	0
20121	2	2	0	0	0	0	1	4	1	0	0	1	1	1	0
20122	2	2	1	0	0	0	2	2	1	1	0	1	1	1	0
20123	1	2	0	0	1	0	2	2	2	1	0	2	1	1	0
20124	1	2	1	0	0	1	2	4	2	1	0	1	1	1	0
20125	1	2	0	0	1	0	2	4	1	0	0	2	1	1	0
20126	3	2	0	0	1	0	2	2	1	0	0	2	2	2	0
20127	1	3	0	0	0	0	2	3	1	0	0	2	2	1	0
20128	2	2	0	0	1	0	2	3	1	1	0	2	1	1	0
20129	1	1	0	0	0	0	2	3	1	1	0	2	1	2	0
20130	2	2	0	0	0	0	2	2	1	0	0	1	2	2	0
20131	3	2	0	0	1	0	2	2	1	0	0	2	1	3	0
20132	2	2	0	0	1	0	1	1	1	0	0	1	1	2	0
20133	2	2	0	0	1	0	1	2	1	0	0	1	1	1	0
20134	2	2	0	0	1	0	2	2	1	1	0	2	1	1	0
20135	1	2	0	1	1	0	2	3	1	0	0	2	1	1	0
20136	1	2	1	0	1	0	1	2	1	0	0	2	1	1	0
20137	3	2	0	0	0	0	2	2	1	0	0	2	1	1	0
20138	1	2	0	0	0	0	2	2	1	0	0	1	1	2	0
20139	3	2	0	0	1	0	2	4	1	0	0	2	1	1	0
20140	2	2	0	0	1	0	2	2	1	0	1	2	1	3	0
20141	2	2	1	1	1	0	1	2	1	0	0	2	1	2	0
20142	1	2	0	0	0	0	2	2	1	0	0	2	1	1	0
20143	1	2	0	0	0	0	1	4	1	1	0	2	1	1	0
20144	4	2	0	0	1	0	2	3	1	0	0	2	1	1	0
20145	1	2	0	0	0	0	2	3	1	0	0	2	1	1	0
20146	2	2	0	0	0	0	1	4	1	1	0	2	1	1	0
20147	2	2	0	0	0	0	2	2	1	0	0	1	1	3	0
20148	2	2	1	0	1	0	2	4	1	1	0	2	1	1	1
20149	1	2	1	0	1	0	2	3	1	0	0	2	2	2	0
20150	2	2	1	0	1	0	1	2	2	0	0	2	1	1	0
20151	1	2	0	0	1	0	1	4	1	0	0	1	1	1	0
20152	1	2	0	0	1	0	2	4	1	0	0	2	1	1	0
20153	3	2	0	0	0	0	2	4	1	0	0	2	1	1	0
20154	3	2	0	0	0	0	2	3	1	0	0	2	1	1	0
20155	1	2	1	0	1	0	2	4	1	0	1	2	2	1	0
20156	2	1	0	0	1	0	1	3	1	0	0	2	1	1	0
20157	1	3	0	0	0	1	2	2	2	1	0	2	1	1	0
20158	1	2	0	0	1	0	2	4	1	1	0	2	1	1	0
20159	2	2	0	0	0	0	2	2	1	0	0	2	1	1	0
20160	2	2	0	0	1	0	2	2	1	0	0	2	1	1	0
20161	2	3	0	0	0	0	1	3	2	0	0	2	1	1	0
20162	1	2	0	0	1	0	2	2	1	0	0	2	1	1	0
20163	2	2	0	0	0	0	2	2	1	0	0	2	1	1	0
20164	1	2	0	0	0	0	2	4	1	0	0	1	1	1	0
20165	1	2	0	0	1	0	1	2	1	1	0	2	1	1	0
20166	1	2	0	0	0	0	2	4	1	1	0	1	1	1	0
20167	3	2	0	0	1	0	2	2	1	0	0	2	2	1	0
20168	1	2	0	0	1	0	2	2	1	1	0	2	1	1	0
20169	1	2	0	0	1	0	1	4	1	0	0	2	1	1	0
20170	1	2	0	0	1	0	2	3	1	1	0	2	1	1	0
20171	1	2	0	0	1	0	1	4	2	1	1	2	1	1	0
20172	1	2	0	0	0	0	1	4	1	1	0	2	2	1	0
20173	1	2	1	0	0	0	2	4	1	0	0	2	1	1	0
20174	1	2	0	0	1	0	2	4	1	0	0	2	1	1	1
20175	2	3	0	0	0	0	2	2	1	0	0	2	1	2	0
20176	2	2	0	0	1	0	2	2	1	0	0	1	1	2	0
20177	2	2	0	0	1	0	2	4	2	1	0	2	1	1	0
20178	2	2	0	0	1	0	2	4	1	0	1	1	1	1	0
20179	2	2	0	0	0	0	2	3	1	1	0	2	1	2	0
20180	4	2	0	0	0	0	2	1	1	0	0	2	1	1	0
20181	2	2	1	0	1	0	2	2	1	1	0	2	1	2	0
20182	4	3	0	0	1	0	2	1	1	0	0	2	1	3	0
20183	2	2	1	0	1	0	2	1	1	0	0	2	1	2	0
20184	1	2	0	0	0	0	2	1	1	1	0	2	1	2	0
20185	1	2	0	0	1	0	2	1	1	0	1	2	1	2	0
20186	1	2	1	0	1	0	2	4	1	0	0	1	1	1	0
20187	1	1	0	0	1	0	2	1	1	1	0	2	1	3	0
20189	2	2	0	0	1	0	2	3	1	0	0	1	1	1	0
20190	1	2	0	0	1	0	1	2	1	0	0	2	1	1	0
20191	2	2	0	0	1	0	1	3	1	1	0	2	1	2	0
20192	3	3	0	0	1	0	2	1	1	1	0	2	1	4	0
20193	2	2	0	0	1	0	2	4	1	1	0	2	1	1	0
20194	2	2	0	0	0	0	2	3	2	1	0	2	2	1	0
20195	2	2	0	0	0	0	2	3	1	0	0	2	1	1	0
20196	2	2	1	0	1	0	2	3	1	0	0	2	1	1	0
20197	1	2	1	1	0	0	2	3	1	1	0	2	1	1	0
20198	1	2	0	0	1	0	2	4	1	1	0	2	1	1	0
20199	2	3	0	0	0	0	1	3	1	0	0	2	1	1	0
20200	1	2	1	0	1	0	2	2	1	0	0	2	1	2	0
20201	1	2	0	0	1	0	2	2	1	1	0	2	1	2	0
20202	2	2	0	0	0	0	2	2	1	0	0	2	1	1	0
20203	1	2	0	0	0	0	2	3	1	0	0	1	1	1	0
20204	2	2	0	0	0	0	2	4	1	0	0	1	2	1	0
20205	2	2	0	0	0	0	1	4	1	0	0	2	2	1	0
20206	3	2	0	0	1	0	2	3	1	1	0	2	1	2	0
20207	2	2	0	0	1	0	1	2	1	1	1	2	1	4	0
20209	2	1	1	0	1	0	1	1	2	0	0	2	1	3	0
20210	1	2	1	0	0	0	2	4	1	0	0	2	1	1	0
20211	2	2	0	0	1	0	1	2	1	0	0	2	1	1	0
20212	4	2	0	0	1	0	2	2	1	0	0	2	2	3	0
20213	2	2	0	0	1	0	1	2	1	1	0	2	1	2	0
20214	1	2	0	0	1	0	2	4	1	0	0	2	1	1	0
20215	1	2	0	0	1	1	2	3	1	1	0	2	1	1	0
20216	2	2	0	0	1	0	2	3	1	0	0	2	1	2	0
20217	1	2	1	0	1	0	2	1	1	0	0	1	1	1	0
20218	1	3	1	0	0	0	1	1	1	0	0	2	2	4	0
20219	1	2	0	0	1	0	1	3	1	1	0	2	1	2	0
20220	1	2	0	0	1	0	2	4	1	1	0	1	1	1	0
20221	1	2	1	0	1	0	2	2	2	1	0	2	2	1	0
20223	1	2	0	0	1	0	2	2	1	0	0	2	1	1	0
20224	1	2	0	0	0	0	2	4	1	1	0	2	1	1	0
20225	2	2	0	0	0	0	1	2	1	0	1	1	1	2	0
20226	1	2	1	0	0	0	2	3	2	0	0	1	1	1	0
20227	1	2	0	0	1	0	1	3	1	0	0	2	1	1	0
20228	1	2	0	0	0	0	2	3	1	0	0	2	1	2	0
20229	1	2	0	0	1	0	1	2	1	0	0	2	1	1	0
20230	2	3	0	0	0	0	1	2	1	0	0	2	2	1	0
20231	2	2	0	0	1	0	2	3	1	0	0	1	1	2	0
20232	1	2	0	0	1	0	2	4	1	1	0	1	1	1	0
20233	1	3	0	0	1	0	2	2	2	1	0	2	1	1	0
20234	2	2	0	0	1	0	2	1	1	0	0	2	1	1	0
20235	1	2	0	0	1	0	2	4	1	1	0	1	1	2	0
20236	2	2	0	0	0	0	2	2	2	0	0	2	1	1	0
20237	1	2	0	0	1	0	2	2	1	0	0	2	1	3	1
20238	1	2	0	0	0	0	1	4	1	0	0	2	1	1	0
20239	1	3	0	0	1	0	1	1	1	0	0	2	1	1	0
20240	2	2	0	0	0	0	2	4	1	0	0	2	1	1	0
20241	3	3	0	0	1	1	1	2	1	0	1	2	1	2	0
20242	2	2	0	0	1	0	1	3	1	0	1	1	1	1	0
20243	1	2	0	0	0	0	2	3	1	0	0	1	2	1	0
20244	2	2	0	0	0	0	1	2	1	0	0	2	1	3	0
20245	2	2	1	0	1	0	2	4	2	1	1	2	1	1	0
20246	1	2	0	0	0	0	2	4	2	1	0	2	1	1	0
20247	1	2	0	0	1	0	2	1	2	0	0	2	1	1	0
20248	2	3	0	0	1	0	2	1	1	0	0	2	1	2	1
20249	1	2	0	0	0	0	2	4	1	1	0	2	1	1	0
20250	1	2	0	0	0	0	2	3	1	1	0	1	1	1	0
20251	1	2	0	0	0	0	2	3	1	0	0	2	1	1	0
20252	1	2	0	0	0	0	2	4	2	0	0	1	1	1	0
20253	1	3	0	0	1	1	2	2	1	1	0	2	1	1	0
20254	1	3	0	0	0	0	2	3	1	0	0	2	1	1	0
20255	1	2	0	0	1	0	2	2	1	0	0	2	1	2	1
20256	1	2	0	0	1	0	2	3	1	1	0	1	1	1	0
20257	1	3	0	0	0	0	1	2	1	0	0	1	1	1	0
20258	2	2	0	0	1	0	1	3	1	0	0	2	2	1	0
20259	2	2	1	0	1	0	2	4	2	0	0	2	1	1	0
20260	1	2	1	0	1	0	1	3	1	1	0	2	1	2	0
20261	2	2	0	0	0	0	2	2	2	0	0	2	1	1	0
20262	1	2	0	0	1	0	1	2	1	0	0	2	1	2	0
20263	1	2	0	0	0	0	2	4	1	0	0	2	1	1	0
20264	1	2	0	0	0	0	2	3	1	0	0	1	1	1	0
20265	1	2	0	0	0	0	1	4	3	0	1	2	2	1	0
20266	1	3	0	1	1	0	2	2	1	0	0	1	1	3	0
20267	1	2	0	0	1	0	1	3	2	0	0	1	2	1	0
20268	1	2	0	0	1	0	1	2	1	1	1	2	1	2	0
20269	1	2	1	0	0	0	2	4	1	0	0	1	1	1	0
20270	1	2	0	0	0	0	2	2	2	0	0	2	2	2	0
20271	1	2	0	0	0	0	2	3	1	0	1	2	2	1	0
20272	1	2	0	0	1	0	2	4	1	1	0	2	1	1	0
20273	1	2	1	0	1	0	2	4	1	1	0	2	1	1	0
20274	3	2	0	0	0	0	2	4	1	0	0	1	1	1	0
20275	1	2	0	0	0	0	2	4	1	1	0	2	1	1	0
20276	1	2	1	0	1	0	2	3	1	1	1	2	1	1	0
20277	2	2	0	0	1	0	2	2	1	0	0	2	1	1	0
20278	2	2	0	0	0	0	2	3	1	0	0	2	2	1	0
20279	1	2	1	0	1	0	2	3	1	0	0	2	1	1	0
20280	2	2	1	1	0	0	2	4	1	1	0	2	1	1	1
20281	2	2	0	0	1	0	2	2	1	1	0	2	1	1	0
20282	1	1	0	0	1	0	2	4	1	0	0	2	1	2	0
20283	1	2	0	0	1	0	2	3	1	0	0	2	1	1	0
20284	2	2	0	0	1	0	2	2	1	0	0	2	1	2	0
20285	1	2	0	0	0	0	2	4	2	1	0	1	1	1	0
20286	2	2	0	0	1	0	2	1	1	0	0	1	1	1	0
20287	2	2	0	0	1	0	2	2	1	0	0	2	1	3	0
20288	1	2	0	0	1	1	2	2	1	1	0	1	1	1	0
20289	1	2	0	0	1	0	1	3	1	0	0	2	1	1	0
20290	2	2	0	0	0	0	2	4	1	0	0	2	2	1	0
20291	4	1	0	0	0	0	2	4	1	0	0	2	1	1	0
20292	2	2	0	0	1	0	2	2	1	0	0	2	1	2	0
20293	1	2	0	1	1	0	2	2	1	1	1	2	1	1	0
20294	1	2	0	0	0	0	1	3	1	1	0	1	1	2	0
20295	2	2	1	0	1	0	2	2	1	0	0	2	1	2	1
20296	3	2	0	0	1	0	2	2	1	0	0	2	2	1	0
20297	2	2	0	0	1	0	1	1	1	1	0	2	1	4	0
20298	2	2	0	0	1	0	1	2	1	0	0	2	1	1	0
20299	1	2	1	0	1	1	2	4	1	0	0	2	1	1	0
20300	1	2	0	0	1	0	2	3	1	0	1	2	1	1	0
20301	1	2	0	1	0	0	1	4	1	0	0	2	1	1	0
20302	1	3	0	0	1	0	1	2	1	0	0	2	1	2	0
20303	2	2	1	0	1	0	2	2	1	0	0	1	1	2	0
20304	2	2	0	0	1	0	1	3	1	0	0	1	1	2	0
20305	1	2	0	0	0	0	2	4	1	1	1	1	1	1	0
20306	1	3	0	0	1	0	1	3	1	0	0	2	1	1	0
20307	1	2	0	0	1	0	1	3	1	0	1	2	1	1	0
20308	2	2	0	0	0	0	2	4	1	0	0	1	2	1	0
20309	2	2	0	0	1	0	1	2	1	0	0	1	1	3	0
20310	1	2	0	0	0	0	1	3	1	1	0	1	1	1	0
20311	2	2	0	0	1	0	2	2	1	0	0	2	1	1	0
20312	1	2	0	0	1	0	2	4	1	0	0	2	1	1	0
20313	2	2	0	0	1	0	2	2	1	0	0	2	1	1	1
20314	1	2	0	0	0	0	2	3	3	1	0	1	1	1	0
20315	1	2	0	0	1	0	2	2	3	0	0	2	2	1	0
20316	1	2	0	0	0	0	2	4	1	0	0	1	1	1	0
20317	2	2	0	0	1	0	2	4	1	1	0	2	1	1	0
20318	1	2	0	0	1	0	2	3	1	1	0	2	1	1	0
20319	1	2	0	0	0	0	1	4	1	0	0	2	1	1	0
20320	1	2	0	0	0	0	2	3	1	1	0	2	1	1	0
20321	1	2	0	0	0	0	2	4	1	0	0	2	1	1	1
20322	3	2	0	0	0	0	1	2	2	0	0	1	1	1	1
20323	1	2	0	0	0	0	2	2	1	0	0	2	1	1	0
20324	1	2	0	0	1	0	2	2	1	1	0	2	1	2	0
20325	2	2	0	0	1	0	1	3	1	0	0	2	1	1	0
20326	1	2	0	0	1	0	1	2	1	0	0	2	1	3	0
20327	2	2	0	0	1	0	2	3	1	0	0	2	2	1	0
20328	1	2	0	1	0	1	2	3	1	1	0	2	1	1	0
20329	1	2	0	0	0	0	2	3	1	1	0	2	2	1	0
20330	1	2	0	0	1	1	2	4	1	1	0	2	1	1	0
20331	3	2	0	0	1	0	1	2	1	0	0	2	1	1	0
20332	2	2	1	0	1	0	2	3	1	0	0	2	2	1	0
20333	1	2	0	0	0	0	2	4	2	1	0	2	1	1	0
20334	2	1	0	0	0	0	2	2	1	0	0	1	1	2	0
20335	1	2	0	0	1	0	1	2	2	0	0	2	1	2	0
20336	1	2	0	0	1	0	1	2	1	0	1	2	1	1	0
20337	1	2	0	0	0	0	1	4	1	1	0	1	1	1	0
20338	2	3	0	1	1	0	1	2	1	0	0	2	1	1	0
20339	1	2	0	0	0	0	1	4	1	0	0	1	1	1	0
20340	2	2	0	0	1	0	2	4	1	0	0	1	1	1	0
20341	1	2	0	0	1	0	2	4	1	1	0	2	1	1	0
20342	1	2	0	0	0	0	1	3	1	0	0	1	1	1	0
20343	2	2	0	0	1	0	2	3	1	1	1	2	1	1	1
20344	3	2	0	0	0	0	2	2	1	0	0	2	1	1	0
20345	1	3	0	0	1	0	2	2	2	1	0	2	1	1	0
20346	3	2	0	0	1	0	1	2	1	0	0	2	1	3	0
20347	1	2	0	0	0	0	1	3	1	0	0	2	1	1	0
20348	2	3	0	0	0	0	2	1	1	0	0	1	1	1	0
20349	1	2	0	0	1	0	2	2	1	0	0	1	1	2	0
20350	2	2	0	0	0	0	2	4	1	0	0	1	1	1	0
20351	2	2	0	0	0	0	2	4	1	0	0	2	1	1	0
20352	2	2	0	0	1	0	2	3	1	0	0	2	1	1	0
20353	2	2	1	0	1	0	2	2	1	0	1	2	1	2	0
20354	3	2	0	0	0	0	2	3	1	0	0	2	1	1	0
20355	1	2	0	0	0	0	2	2	1	1	0	1	1	1	0
20356	2	3	0	0	1	0	2	1	1	0	0	2	1	1	0
20357	2	2	0	0	1	0	2	3	1	0	0	2	1	3	0
20358	1	2	0	0	0	1	2	4	1	0	0	2	1	1	0
20359	1	2	0	0	1	0	1	3	1	1	0	2	1	1	0
20360	1	2	0	0	0	0	2	4	1	0	0	1	1	1	0
20361	1	2	0	0	1	0	1	4	1	0	1	2	1	1	0
20362	3	2	0	0	1	0	2	2	1	0	0	1	1	1	1
20363	1	2	0	0	1	0	2	4	1	0	0	2	1	1	0
20364	2	2	1	1	1	0	2	4	1	0	0	2	1	1	0
20365	1	2	0	0	0	0	1	4	1	1	0	2	1	1	0
20366	3	2	0	0	0	1	2	4	1	0	0	1	2	1	1
20367	1	2	0	0	0	0	2	4	1	0	1	2	1	1	0
20368	1	2	1	0	1	0	2	2	1	1	0	2	1	1	0
20369	2	2	0	0	0	0	2	2	1	0	0	2	1	3	0
20370	1	2	0	0	0	0	2	2	1	1	0	2	1	3	0
20371	3	2	0	0	1	0	2	2	1	1	0	2	1	1	0
20372	2	2	0	0	0	0	1	4	1	0	0	2	1	2	0
20373	2	2	0	0	1	0	2	3	2	1	0	2	2	3	0
20374	1	3	0	0	1	0	2	3	1	0	0	1	2	1	0
20375	1	2	0	0	1	0	2	2	1	0	0	2	1	2	0
20376	1	2	0	0	1	0	2	2	1	0	0	2	1	1	0
20377	2	2	0	0	0	0	1	4	1	0	0	2	1	1	0
20378	4	2	0	0	0	0	2	2	1	1	0	2	1	2	0
20379	3	2	0	0	0	0	2	3	1	0	0	2	1	1	0
20380	1	2	0	0	1	0	2	4	1	1	0	1	1	1	0
20381	2	2	0	0	1	0	2	2	1	0	0	2	1	1	0
20383	2	2	0	0	0	0	2	2	1	0	0	1	1	2	0
20384	1	2	1	0	1	0	1	3	1	1	0	2	1	4	0
20385	1	2	0	0	1	0	2	4	1	0	0	1	1	1	0
20386	2	3	0	0	0	0	2	2	1	0	0	2	1	2	0
20387	1	2	0	0	0	0	2	4	1	0	0	1	1	1	0
20388	1	2	0	1	0	1	1	4	2	0	0	2	1	1	0
20389	2	2	0	0	0	0	2	4	1	1	0	2	1	2	0
20391	2	2	0	0	1	0	2	4	1	0	0	2	1	1	0
20392	1	2	0	0	1	0	2	3	1	0	0	2	1	1	0
20393	2	2	0	0	1	0	2	1	1	0	0	2	1	3	0
20394	1	2	0	0	0	0	2	3	2	1	0	2	1	1	0
20395	2	2	0	0	0	0	2	2	1	0	0	1	1	3	0
20396	1	2	1	0	0	0	2	3	1	1	0	2	1	1	0
20397	3	2	1	0	1	0	2	4	1	0	0	2	1	2	0
20398	2	2	1	0	0	0	1	4	1	0	0	2	1	1	0
20399	1	2	0	0	1	0	1	1	1	1	0	2	2	1	0
20400	1	3	0	0	1	0	1	4	3	0	0	2	1	2	0
20401	1	2	0	0	1	0	2	2	1	0	0	1	1	2	0
20402	2	1	0	0	0	0	2	2	1	0	0	2	1	3	0
20403	2	1	0	0	1	0	1	3	3	0	0	2	2	4	0
20404	3	2	0	0	0	0	2	2	1	0	0	2	2	1	0
20405	2	2	0	0	0	0	2	2	1	1	0	2	1	1	0
20406	1	2	0	0	1	0	2	4	1	0	1	1	1	1	0
20407	1	2	1	0	0	0	2	3	1	0	0	2	1	1	0
20408	1	2	0	0	0	0	2	2	1	0	0	2	1	1	0
20409	1	2	0	0	0	0	2	3	1	1	1	2	2	1	0
20410	1	2	1	0	0	0	2	3	1	0	0	2	1	1	0
20411	2	2	1	0	0	0	2	2	1	0	0	2	1	2	0
20412	3	3	0	0	0	0	2	2	1	0	0	2	1	1	0
20413	1	2	1	1	1	0	2	3	1	0	0	2	1	1	0
20415	3	2	0	0	0	0	2	3	1	0	1	2	1	1	0
20416	1	2	0	0	1	0	2	4	1	0	0	2	1	1	0
20417	1	2	0	0	1	0	2	3	1	1	0	2	1	1	1
20418	1	2	0	0	1	0	2	4	1	1	0	2	1	1	0
20419	1	2	0	0	0	0	2	3	1	0	0	1	1	1	0
20420	1	2	0	0	1	0	2	3	1	1	0	2	1	1	0
20421	2	2	1	0	1	0	1	3	1	0	0	2	2	1	0
20422	3	2	0	0	0	0	2	2	1	1	0	2	1	2	0
20423	1	2	0	0	1	0	1	4	1	0	0	2	2	1	0
20424	4	2	1	0	0	0	2	3	2	0	0	2	1	1	0
20425	3	2	0	0	1	0	2	2	1	0	0	2	2	2	0
20426	2	1	0	0	1	0	2	3	1	0	0	2	1	1	0
20427	2	2	1	0	0	0	2	4	1	0	0	2	1	1	0
20428	2	2	1	0	0	0	2	4	1	0	1	1	1	1	0
20429	1	2	0	0	1	0	1	4	1	1	0	2	2	1	0
20430	1	2	0	0	0	0	1	4	1	0	0	1	1	1	0
20431	2	2	0	1	1	0	2	3	1	0	0	2	1	1	0
20432	3	2	0	0	0	0	2	2	1	0	0	2	1	2	0
20433	1	2	0	0	0	0	1	4	1	0	0	2	1	1	0
20434	1	3	0	0	1	0	1	2	2	0	0	2	1	3	0
20436	1	2	1	1	1	0	2	4	1	1	1	2	1	1	0
20437	3	2	0	0	1	1	2	4	1	1	0	2	1	1	0
20438	1	2	0	0	0	0	2	4	2	0	0	2	1	1	0
20439	3	2	0	0	1	0	2	3	2	0	0	2	1	2	0
20440	1	2	0	0	0	0	2	2	1	0	0	2	1	1	0
20441	1	2	0	0	0	0	2	4	1	0	0	2	1	1	0
20442	2	2	0	0	0	0	2	3	1	0	0	1	1	3	0
20443	2	2	0	0	0	0	2	3	2	1	0	2	1	1	0
20444	2	2	0	0	1	0	2	1	1	0	0	2	2	1	0
20445	2	2	0	0	0	0	2	4	1	1	0	2	1	1	0
20446	2	3	0	0	1	0	2	3	1	0	0	2	1	3	0
20447	2	1	1	1	0	0	2	3	1	1	0	1	2	3	0
20448	1	2	0	0	1	0	2	3	1	1	1	2	1	1	0
20449	2	3	0	0	0	0	1	2	2	1	0	2	1	3	0
20450	3	2	0	0	1	0	2	2	1	0	0	2	1	4	0
20451	1	2	1	0	1	0	2	2	1	1	0	2	1	2	0
20452	3	2	0	0	1	0	2	3	1	0	0	2	1	1	0
20453	2	2	0	0	1	0	1	4	1	0	0	1	1	1	0
20454	2	2	0	0	0	0	2	3	1	0	0	2	1	1	0
20455	1	2	0	0	0	0	1	3	1	0	0	1	1	1	0
20456	1	2	0	0	1	0	2	4	1	1	1	2	2	1	1
20457	3	1	0	0	1	0	2	3	1	0	0	2	2	2	0
20458	1	2	1	0	0	0	2	4	1	0	0	1	1	1	0
20459	1	2	0	0	0	0	1	3	1	0	0	2	1	2	0
20460	3	2	0	0	1	0	2	2	1	1	0	2	1	1	0
20461	2	3	0	0	0	0	2	1	1	1	0	2	1	2	0
20462	1	2	0	0	1	0	2	4	2	0	0	1	1	1	0
20463	1	2	0	0	0	0	2	4	1	0	0	2	1	1	1
20464	2	2	0	0	0	0	2	4	1	0	0	2	2	1	0
20465	1	3	0	0	0	0	1	1	1	1	0	2	2	3	0
20466	1	2	0	0	1	0	2	2	3	1	0	2	2	3	1
20467	1	2	0	0	1	0	2	2	1	0	0	2	1	1	0
20468	1	2	0	0	0	0	2	2	1	1	1	2	1	2	0
20469	3	2	1	0	1	0	1	1	1	0	0	2	2	1	0
20470	1	2	0	0	0	0	2	4	1	0	0	2	1	1	0
20471	2	2	1	0	1	0	1	1	1	1	1	2	1	3	0
20472	1	2	0	0	1	0	2	3	1	0	0	2	1	3	0
20473	1	2	0	1	1	0	2	1	1	1	0	2	1	3	1
20474	2	2	0	0	1	0	2	2	1	0	0	1	1	2	0
20475	3	2	0	0	1	0	2	2	1	0	0	2	1	2	0
20476	2	2	0	0	0	0	1	2	1	0	0	2	1	3	0
20477	1	2	0	0	0	0	2	4	1	0	0	2	1	1	0
20478	2	2	0	0	0	0	2	3	2	0	0	2	1	1	0
20479	2	2	1	0	1	0	2	1	1	0	0	2	1	2	0
20480	1	2	0	1	0	0	2	4	1	0	0	2	2	1	0
20481	1	1	0	0	1	0	1	4	1	0	0	2	1	1	0
20482	1	2	0	0	0	0	1	3	1	0	0	2	1	1	0
20483	1	2	1	0	1	0	1	3	1	0	0	2	1	1	0
20484	2	2	0	0	0	0	2	2	1	1	0	2	1	2	0
20485	1	2	0	0	0	0	1	3	1	0	0	2	1	1	0
20486	2	1	1	0	0	1	1	1	1	0	0	2	1	3	1
20487	2	2	0	0	0	0	2	3	1	0	0	1	1	1	0
20488	1	2	0	0	0	0	2	3	1	0	0	1	1	1	0
20489	3	2	0	0	1	0	2	2	1	0	1	1	1	1	0
20490	2	2	1	0	0	0	1	3	1	1	0	2	1	1	0
20491	1	2	0	0	1	0	2	3	1	0	0	2	1	1	0
20492	3	2	0	0	1	0	2	2	1	0	0	2	1	1	0
20493	2	2	0	0	0	0	2	4	1	1	0	1	1	1	0
20494	1	2	0	0	0	0	2	4	1	0	0	2	2	1	0
20495	2	2	0	0	1	0	2	4	2	0	0	2	1	1	0
20496	1	2	0	0	0	0	1	4	1	1	0	1	1	2	0
20497	1	2	0	0	0	0	2	4	1	0	0	2	1	1	0
20498	1	1	0	0	1	0	2	3	1	0	0	2	1	1	0
20499	1	2	0	0	0	0	2	4	1	0	0	2	1	1	0
20500	1	2	0	0	0	0	1	4	1	1	0	2	1	1	0
20501	1	2	0	0	1	0	1	4	2	0	0	2	1	1	0
20502	3	2	0	0	0	0	2	2	1	0	0	1	2	1	0
20503	1	3	0	0	0	0	2	3	2	0	0	2	1	1	0
20504	1	2	0	0	0	0	1	4	1	0	0	2	2	1	0
20505	2	2	0	0	0	0	2	4	1	0	0	1	1	1	0
20506	1	2	0	0	0	0	2	4	1	1	0	2	2	1	0
20507	3	2	0	0	1	0	2	3	1	0	0	2	1	1	0
[truncated: 5,548 more rows]

## Sheet: Dictionnaire
Variable	Definition	Description
Corticotherapie	Current use of corticoids or history of use of corticoids > 3 months	0=no, 1=yes
VitD	Current use of vitamin D or history of use of vitamin D in the past year	0=no, 1=yes
BMI_cl	Body Mass Index	1=<18,5; 2=18,5-25; 3=>25;
Age_cl	Age at inclusion	1=<80, 2=80-<85, 3=85-<90, 4=90+
Psycho	Current use of anxiolytics or sedative	0=no, 1=yes
DMO_col	t-score at femoral neck	1= normal or T-score <-1 SD; 2=T-Score <-2,5 SD
vit_marche_cl	gait speed	1=<0,60m/s; 2=0,6-<0,85m/S; 3=0,85-<1m/S; 4=>1m/S
Nb_Chutes	Fall recorded during 6 months before inclusion	0: <=2 falls; 1: >2 falls
Alcool	Weekly intake of alcool	1=0-20g;2=20g+
Tabagisme	Tobacco smoking	1=No;2=Former;3=Actual
ATCD_Frac_55	History of fracture from 55 to inclusion	0=no; 1=yes
ATCD_parents	History of hip fractures in the parents	0=no; 1=yes
Mal_Chron_cl	Number of chronic diseases	1:0-1;2: >=2
Test_5_lever_cl	Five chair test (time to sit up and down five times)	1=1-<16s; 3=16-<23s; 4=23+s; 5=Incapacity
Fracture_col	Hip fracture during follow-up	0=no; 1=yes
